# Supplementary material for: 4-{(E)-2-[4-(Diethyl­amino)­phen­yl]ethen­yl}-1-methyl­pyridin-1-ium tetra­phenyl­borate
Source: Acta Crystallogr Sect E Struct Rep Online. 2012 Aug 11;68(Pt 9):o2694. doi: 10.1107/S1600536812034575 (PMC3435715; doi:10.1107/S1600536812034575)
Supplement: Supplementary file 1 [file e-68-o2694-sup1.cif]

##############################################################################
#                                                                            #
# This CIF contains the data in a paper accepted for publication in          #
# Acta Crystallographica Section E. It conforms to the requirements of       #
# Notes for Authors for Acta Crystallographica Section E, and has been       #
# peer reviewed under the auspices of the IUCr Commission on Journals.       #
#                                                                            #
# Full details of the Crystallographic Information File format               #
# are given in the paper "The Crystallographic Information File (CIF):       #
# a New Standard Archive File for Crystallography" by S. R. Hall, F. H.      #
# Allen and I. D. Brown [Acta Cryst. (1991), A47, 655-685].                  #
#                                                                            #
# The current version of the core CIF dictionary is obtainable from          #
# ftp://ftp.iucr.org/pub/cif_core.dic.                                       #
#                                                                            #
# Software is freely available for graphical display of the structure(s)     #
# in this CIF. For information consult the CIF software page                 #
# http://www.iucr.org/resources/cif/software.                                #
#                                                                            #
# This file may be used for bona fide research purposes within the           #
# scientific community so long as proper attribution is given to the journal # 
# article from which it was obtained.                                        #
#                                                                            #
##############################################################################
data_I
_audit_creation_method     SHELXL-97
_chemical_name_systematic
;
4-{(<i>E</i>)-2-[4-(Diethylamino)phenyl]ethenyl}-1-methylpyridin-1-ium
tetraphenylborate
;
_chemical_name_common     ?
_chemical_formula_moiety     'C18 H23 N2 +, C24 H20 B -'
_chemical_formula_sum     'C42 H43 B N2'
_chemical_formula_iupac     'C18 H23 N2 +, C24 H20 B -'
_chemical_formula_weight     586.59
_chemical_melting_point     ?
_symmetry_cell_setting     monoclinic
_symmetry_space_group_name_H-M     'C 2/c'
_symmetry_space_group_name_Hall     '-C 2yc'
loop_
    _symmetry_equiv_pos_as_xyz
    'x, y, z'
    '-x, y, -z+1/2'
    'x+1/2, y+1/2, z'
    '-x+1/2, y+1/2, -z+1/2'
    '-x, -y, -z'
    'x, -y, z-1/2'
    '-x+1/2, -y+1/2, -z'
    'x+1/2, -y+1/2, z-1/2'
_cell_length_a     38.59(8)
_cell_length_b     11.35(2)
_cell_length_c     17.04(3)
_cell_angle_alpha     90.00
_cell_angle_beta     101.43(5)
_cell_angle_gamma     90.00
_cell_volume      731E1(3)
_cell_formula_units_Z     8
_cell_measurement_reflns_used     4692
_cell_measurement_theta_min     2.17
_cell_measurement_theta_max     21.09
_cell_measurement_temperature     298(2)
_exptl_crystal_description     block
_exptl_crystal_colour     red
_exptl_crystal_size_max     0.30
_exptl_crystal_size_mid     0.20
_exptl_crystal_size_min     0.20
_exptl_crystal_density_diffrn     1.065
_exptl_crystal_density_meas     ?
_exptl_crystal_density_method     'not measured'
_exptl_crystal_F_000     2512
_exptl_absorpt_coefficient_mu     0.061
_exptl_absorpt_correction_type     multi-scan
_exptl_absorpt_process_details     '(SABADS; Bruker, 2007)'
_exptl_absorpt_correction_T_min     0.9820
_exptl_absorpt_correction_T_max     0.9879
_exptl_special_details
;
;
_diffrn_ambient_temperature     298(2)
_diffrn_radiation_type     MoK\a
_diffrn_radiation_wavelength     0.71073
_diffrn_radiation_source     'fine-focus sealed tube'
_diffrn_radiation_monochromator     graphite
_diffrn_measurement_device_type     'Bruker SMART CCD'
_diffrn_measurement_method     '\f and \w scans'
_diffrn_detector_area_resol_mean     ?
_diffrn_reflns_number     24610
_diffrn_reflns_av_R_equivalents     0.0383
_diffrn_reflns_av_sigmaI/netI     0.0361
_diffrn_reflns_theta_min     1.08
_diffrn_reflns_theta_max     25.00
_diffrn_reflns_theta_full     25.00
_diffrn_measured_fraction_theta_max     0.995
_diffrn_measured_fraction_theta_full     0.995
_diffrn_reflns_limit_h_min     -45
_diffrn_reflns_limit_h_max     45
_diffrn_reflns_limit_k_min     -13
_diffrn_reflns_limit_k_max     13
_diffrn_reflns_limit_l_min     -19
_diffrn_reflns_limit_l_max     20
_refine_special_details
;
Refinement of <i>F</i>^2^ against ALL reflections. The weighted <i>R</i>-factor
<i>wR</i> and goodness of fit <i>S</i> are based on <i>F</i>^2^, conventional
<i>R</i>-factors <i>R</i> are based on <i>F</i>, with <i>F</i> set to zero for
negative <i>F</i>^2^. The threshold expression of <i>F</i>^2^ >
\s(<i>F</i>^2^) is used only for calculating <i>R</i>-factors(gt) <i>etc</i>.
and is not relevant to the choice of reflections for refinement.
<i>R</i>-factors based on <i>F</i>^2^ are statistically about twice as large
as those based on <i>F</i>, and <i>R</i>- factors based on ALL data will be
even larger.
;
_reflns_number_total     6411
_reflns_number_gt     4032
_reflns_threshold_expression     I>2\s(I)
_refine_ls_structure_factor_coef     Fsqd
_refine_ls_matrix_type     full
_refine_ls_R_factor_all     0.0912
_refine_ls_R_factor_gt     0.0556
_refine_ls_wR_factor_gt     0.1616
_refine_ls_wR_factor_ref     0.1987
_refine_ls_goodness_of_fit_ref     1.030
_refine_ls_restrained_S_all     1.030
_refine_ls_number_reflns     6411
_refine_ls_number_parameters     429
_refine_ls_number_restraints     0
_refine_ls_hydrogen_treatment     constr
_refine_ls_weighting_scheme     calc
_refine_ls_weighting_details
         'calc w=1/[\s^2^(Fo^2^)+(0.1058P)^2^+2.2113P] where P=(Fo^2^+2Fc^2^)/3'
_atom_sites_solution_hydrogens     geom
_atom_sites_solution_primary     direct
_atom_sites_solution_secondary     difmap
_refine_ls_shift/su_max     0.000
_refine_ls_shift/su_mean     0.000
_refine_diff_density_max     0.377
_refine_diff_density_min     -0.181
_refine_ls_extinction_method     'SHELXL97 (Sheldrick, 2008)'
_refine_ls_extinction_coef     0.0026(4)
_refine_ls_extinction_expression
                                  'Fc^*^=kFc[1+0.001xFc^2^\l^3^/sin(2\q)]^-1/4^'
loop_
    _atom_type_symbol
    _atom_type_description
    _atom_type_scat_dispersion_real
    _atom_type_scat_dispersion_imag
    _atom_type_scat_source
    'C' 'C' 0.0033 0.0016
                         'International Tables Vol C Tables 4.2.6.8 and 6.1.1.4'
    'H' 'H' 0.0000 0.0000
                         'International Tables Vol C Tables 4.2.6.8 and 6.1.1.4'
    'B' 'B' 0.0013 0.0007
                         'International Tables Vol C Tables 4.2.6.8 and 6.1.1.4'
    'N' 'N' 0.0061 0.0033
                         'International Tables Vol C Tables 4.2.6.8 and 6.1.1.4'
_computing_data_collection     'SMART (Bruker, 2007)'
_computing_cell_refinement     'SAINT (Bruker, 2007)'
_computing_data_reduction     'SAINT (Bruker, 2007)'
_computing_structure_solution     'SHELXS97 (Sheldrick, 2008)'
_computing_structure_refinement     'SHELXL97 (Sheldrick, 2008)'
_computing_molecular_graphics     'SHELXTL (Sheldrick, 2008)'
_computing_publication_material     'SHELXTL (Sheldrick, 2008)'
loop_
    _atom_site_type_symbol
    _atom_site_label
    _atom_site_fract_x
    _atom_site_fract_y
    _atom_site_fract_z
    _atom_site_U_iso_or_equiv
    _atom_site_adp_type
    _atom_site_calc_flag
    _atom_site_refinement_flags
    _atom_site_occupancy
    _atom_site_symmetry_multiplicity
    _atom_site_disorder_assembly
    _atom_site_disorder_group
    C C1 0.29481(8) 0.8332(3) -0.11485(18) 0.0922(9) Uani d . 1 1 . .
    H H1A 0.2851 0.8507 -0.0685 0.138 Uiso calc R 1 1 . .
    H H1B 0.2768 0.7989 -0.1555 0.138 Uiso calc R 1 1 . .
    H H1C 0.3032 0.9045 -0.1349 0.138 Uiso calc R 1 1 . .
    C C2 0.35515(7) 0.7803(2) -0.03925(15) 0.0774(7) Uani d . 1 1 . .
    H H2 0.3567 0.8558 -0.0177 0.093 Uiso calc R 1 1 . .
    C C3 0.32304(8) 0.6360(3) -0.12374(16) 0.0856(8) Uani d . 1 1 . .
    H H3 0.3027 0.6131 -0.1595 0.103 Uiso calc R 1 1 . .
    C C4 0.35039(8) 0.5567(2) -0.10350(17) 0.0850(8) Uani d . 1 1 . .
    H H4 0.3482 0.4820 -0.1264 0.102 Uiso calc R 1 1 . .
    C C5 0.38180(7) 0.5866(2) -0.04856(14) 0.0709(7) Uani d . 1 1 . .
    C C6 0.38307(7) 0.7036(2) -0.01714(15) 0.0774(7) Uani d . 1 1 . .
    H H6 0.4031 0.7284 0.0189 0.093 Uiso calc R 1 1 . .
    C C7 0.41081(8) 0.4997(2) -0.02579(16) 0.0827(8) Uani d . 1 1 . .
    H H7 0.4086 0.4281 -0.0528 0.099 Uiso calc R 1 1 . .
    C C8 0.44025(7) 0.5163(2) 0.03111(16) 0.0794(7) Uani d . 1 1 . .
    H H8 0.4422 0.5896 0.0559 0.095 Uiso calc R 1 1 . .
    C C9 0.46976(7) 0.4341(2) 0.05928(16) 0.0762(7) Uani d . 1 1 . .
    C C10 0.47528(9) 0.3258(3) 0.02145(19) 0.1020(10) Uani d . 1 1 . .
    H H10 0.4594 0.3040 -0.0247 0.122 Uiso calc R 1 1 . .
    C C11 0.49640(8) 0.4644(3) 0.12557(18) 0.0949(9) Uani d . 1 1 . .
    H H11 0.4952 0.5376 0.1493 0.114 Uiso calc R 1 1 . .
    C C12 0.50366(9) 0.2509(3) 0.0509(2) 0.1056(10) Uani d . 1 1 . .
    H H12 0.5065 0.1822 0.0231 0.127 Uiso calc R 1 1 . .
    C C13 0.52850(8) 0.2777(3) 0.12316(18) 0.0884(8) Uani d . 1 1 A .
    C C14 0.52439(8) 0.3898(3) 0.15717(18) 0.0999(10) Uani d . 1 1 . .
    H H14 0.5408 0.4142 0.2017 0.120 Uiso calc R 1 1 . .
    C C15 0.56172(10) 0.0850(3) 0.1121(3) 0.1197(12) Uani d . 1 1 A .
    H H15A 0.5577 0.0974 0.0547 0.144 Uiso calc R 1 1 . .
    H H15B 0.5859 0.0581 0.1298 0.144 Uiso calc R 1 1 . .
    C C16 0.53722(11) -0.0051(4) 0.1305(3) 0.1550(18) Uani d . 1 1 . .
    H H16A 0.5433 -0.0250 0.1863 0.233 Uiso calc R 1 1 . .
    H H16B 0.5388 -0.0742 0.0989 0.233 Uiso calc R 1 1 . .
    H H16C 0.5135 0.0249 0.1182 0.233 Uiso calc R 1 1 . .
    C C17 0.5724(3) 0.2030(8) 0.2461(8) 0.109(3) Uani d P 0.50 1 A 1
    H H17A 0.5560 0.2393 0.2753 0.130 Uiso calc PR 0.50 1 A 1
    H H17B 0.5773 0.1233 0.2659 0.130 Uiso calc PR 0.50 1 A 1
    C C18 0.6061(3) 0.2736(8) 0.2563(8) 0.139(4) Uani d P 0.50 1 A 1
    H H18A 0.6228 0.2328 0.2312 0.209 Uiso calc PR 0.50 1 A 1
    H H18B 0.6158 0.2834 0.3123 0.209 Uiso calc PR 0.50 1 A 1
    H H18C 0.6011 0.3495 0.2317 0.209 Uiso calc PR 0.50 1 A 1
    B B1 0.34219(6) 0.77574(19) 0.22741(14) 0.0468(5) Uani d . 1 1 . .
    C C19 0.29162(9) 1.0842(2) 0.16706(17) 0.0832(8) Uani d . 1 1 . .
    H H19 0.2936 1.1610 0.1864 0.100 Uiso calc R 1 1 . .
    C C20 0.26494(8) 1.0558(3) 0.10160(18) 0.0845(9) Uani d . 1 1 . .
    H H20 0.2488 1.1126 0.0779 0.101 Uiso calc R 1 1 . .
    C C21 0.26295(7) 0.9405(3) 0.07249(16) 0.0798(8) Uani d . 1 1 . .
    H H21 0.2457 0.9205 0.0283 0.096 Uiso calc R 1 1 . .
    C C22 0.28725(6) 0.8532(2) 0.11015(14) 0.0638(6) Uani d . 1 1 . .
    H H22 0.2854 0.7773 0.0892 0.077 Uiso calc R 1 1 . .
    C C23 0.31413(5) 0.87685(17) 0.17827(12) 0.0501(5) Uani d . 1 1 . .
    C C25 0.33930(7) 0.5731(2) 0.13919(16) 0.0762(7) Uani d . 1 1 . .
    H H25 0.3594 0.6000 0.1222 0.091 Uiso calc R 1 1 . .
    C C26 0.32598(5) 0.64056(17) 0.19768(12) 0.0507(5) Uani d . 1 1 . .
    C C27 0.29573(6) 0.5909(2) 0.22178(15) 0.0672(6) Uani d . 1 1 . .
    H H27 0.2863 0.6298 0.2608 0.081 Uiso calc R 1 1 . .
    C C28 0.27940(8) 0.4855(2) 0.18919(19) 0.0871(9) Uani d . 1 1 . .
    H H28 0.2595 0.4574 0.2065 0.105 Uiso calc R 1 1 . .
    C C29 0.29290(9) 0.4229(2) 0.1309(2) 0.0944(10) Uani d . 1 1 . .
    H H29 0.2821 0.3538 0.1092 0.113 Uiso calc R 1 1 . .
    C C30 0.32320(10) 0.4665(2) 0.10577(19) 0.0977(10) Uani d . 1 1 . .
    H H30 0.3326 0.4258 0.0675 0.117 Uiso calc R 1 1 . .
    C C31 0.31225(6) 0.8110(2) 0.35908(14) 0.0685(6) Uani d . 1 1 . .
    H H31 0.2905 0.8052 0.3240 0.082 Uiso calc R 1 1 . .
    C C32 0.34388(5) 0.79782(16) 0.32660(12) 0.0486(5) Uani d . 1 1 . .
    C C33 0.37542(6) 0.8111(2) 0.38470(13) 0.0660(6) Uani d . 1 1 . .
    H H33 0.3969 0.8049 0.3682 0.079 Uiso calc R 1 1 . .
    C C34 0.31223(8) 0.8322(2) 0.44106(16) 0.0788(7) Uani d . 1 1 . .
    H H34 0.2909 0.8383 0.4585 0.095 Uiso calc R 1 1 . .
    C C35 0.34419(8) 0.8441(2) 0.49558(15) 0.0793(8) Uani d . 1 1 . .
    H H35 0.3445 0.8587 0.5494 0.095 Uiso calc R 1 1 . .
    C C36 0.37584(8) 0.8334(3) 0.46701(15) 0.0863(8) Uani d . 1 1 . .
    H H36 0.3974 0.8411 0.5025 0.104 Uiso calc R 1 1 . .
    C C37 0.41046(6) 0.7081(2) 0.23451(14) 0.0640(6) Uani d . 1 1 . .
    H H37 0.4054 0.6445 0.2647 0.077 Uiso calc R 1 1 . .
    C C38 0.38276(5) 0.79148(17) 0.20609(12) 0.0491(5) Uani d . 1 1 . .
    C C39 0.39338(6) 0.88629(18) 0.16085(12) 0.0556(5) Uani d . 1 1 . .
    H H39 0.3769 0.9444 0.1415 0.067 Uiso calc R 1 1 . .
    C C40 0.42829(7) 0.8960(2) 0.14391(14) 0.0690(7) Uani d . 1 1 . .
    H H40 0.4338 0.9586 0.1133 0.083 Uiso calc R 1 1 . .
    C C41 0.45417(7) 0.8112(3) 0.17342(16) 0.0786(8) Uani d . 1 1 . .
    H H41 0.4768 0.8170 0.1629 0.094 Uiso calc R 1 1 . .
    C C42 0.44500(6) 0.7175(2) 0.21912(16) 0.0749(7) Uani d . 1 1 . .
    H H42 0.4619 0.6611 0.2395 0.090 Uiso calc R 1 1 . .
    C C17' 0.5865(3) 0.2476(10) 0.2149(5) 0.104(2) Uani d P 0.50 1 A 2
    H H17C 0.5906 0.3296 0.2034 0.125 Uiso calc PR 0.50 1 A 2
    H H17D 0.6077 0.2034 0.2120 0.125 Uiso calc PR 0.50 1 A 2
    C C18' 0.5784(4) 0.2371(11) 0.3013(6) 0.152(4) Uani d P 0.50 1 A 2
    H H18D 0.5604 0.2927 0.3074 0.228 Uiso calc PR 0.50 1 A 2
    H H18E 0.5995 0.2534 0.3401 0.228 Uiso calc PR 0.50 1 A 2
    H H18F 0.5704 0.1587 0.3094 0.228 Uiso calc PR 0.50 1 A 2
    N N1 0.32500(5) 0.74767(19) -0.09248(12) 0.0713(6) Uani d . 1 1 . .
    N N2 0.55643(8) 0.2019(2) 0.15412(17) 0.1149(10) Uani d . 1 1 . .
    C C24 0.31557(7) 0.99717(19) 0.20423(14) 0.0670(6) Uani d . 1 1 . .
    H H24 0.3331 1.0190 0.2475 0.080 Uiso calc R 1 1 . .
loop_
    _atom_site_aniso_label
    _atom_site_aniso_U_11
    _atom_site_aniso_U_22
    _atom_site_aniso_U_33
    _atom_site_aniso_U_12
    _atom_site_aniso_U_13
    _atom_site_aniso_U_23
    C1 0.093(2) 0.100(2) 0.0819(19) 0.0139(17) 0.0135(16) 0.0148(16)
    C2 0.0921(19) 0.0679(16) 0.0677(16) -0.0060(14) 0.0048(14) -0.0120(12)
    C3 0.0823(19) 0.095(2) 0.0708(17) -0.0091(16) -0.0058(14) -0.0178(15)
    C4 0.090(2) 0.0755(17) 0.0819(18) -0.0042(15) -0.0005(15) -0.0246(14)
    C5 0.0828(17) 0.0685(15) 0.0588(14) -0.0055(13) 0.0074(13) -0.0088(12)
    C6 0.0829(18) 0.0726(17) 0.0691(16) -0.0076(14) -0.0036(13) -0.0100(13)
    C7 0.099(2) 0.0670(16) 0.0756(17) -0.0034(14) 0.0022(16) -0.0142(13)
    C8 0.0918(19) 0.0707(16) 0.0737(17) -0.0045(14) 0.0113(15) -0.0114(13)
    C9 0.0857(18) 0.0695(16) 0.0704(16) 0.0048(14) 0.0085(14) -0.0049(13)
    C10 0.120(2) 0.0785(19) 0.090(2) 0.0057(18) -0.0204(18) -0.0089(16)
    C11 0.098(2) 0.091(2) 0.087(2) 0.0181(17) -0.0002(17) -0.0305(16)
    C12 0.131(3) 0.0734(18) 0.099(2) 0.0153(18) -0.010(2) -0.0166(16)
    C13 0.094(2) 0.0807(19) 0.0825(19) 0.0094(16) -0.0018(16) -0.0072(15)
    C14 0.098(2) 0.108(2) 0.083(2) 0.0186(18) -0.0081(16) -0.0300(17)
    C15 0.098(2) 0.104(3) 0.153(3) 0.020(2) 0.016(2) 0.012(2)
    C16 0.115(3) 0.142(3) 0.195(4) 0.002(3) -0.003(3) 0.069(3)
    C17 0.134(7) 0.093(6) 0.099(8) 0.003(5) 0.024(6) 0.023(5)
    C18 0.140(8) 0.135(7) 0.123(8) -0.023(6) -0.023(7) 0.003(6)
    B1 0.0486(13) 0.0428(12) 0.0484(13) 0.0010(10) 0.0080(10) 0.0038(10)
    C19 0.124(2) 0.0582(15) 0.0749(18) 0.0348(15) 0.0375(18) 0.0174(13)
    C20 0.098(2) 0.085(2) 0.0785(19) 0.0445(16) 0.0369(17) 0.0408(15)
    C21 0.0647(16) 0.096(2) 0.0751(17) 0.0156(14) 0.0063(13) 0.0314(15)
    C22 0.0619(14) 0.0625(14) 0.0649(14) 0.0053(11) 0.0074(11) 0.0139(11)
    C23 0.0547(12) 0.0485(11) 0.0493(12) 0.0041(9) 0.0159(10) 0.0099(9)
    C25 0.0962(19) 0.0550(14) 0.0789(17) -0.0105(13) 0.0210(14) -0.0106(12)
    C26 0.0545(12) 0.0434(11) 0.0499(12) 0.0041(9) -0.0002(9) 0.0090(9)
    C27 0.0602(14) 0.0637(14) 0.0743(16) -0.0065(11) 0.0052(12) 0.0095(12)
    C28 0.0756(18) 0.0677(17) 0.105(2) -0.0261(14) -0.0145(16) 0.0215(16)
    C29 0.119(3) 0.0469(14) 0.096(2) -0.0167(15) -0.0298(19) 0.0119(15)
    C30 0.140(3) 0.0559(16) 0.093(2) -0.0069(17) 0.013(2) -0.0153(14)
    C31 0.0647(15) 0.0825(16) 0.0597(14) 0.0083(12) 0.0155(12) -0.0005(12)
    C32 0.0561(12) 0.0394(10) 0.0505(12) 0.0042(9) 0.0111(10) 0.0059(8)
    C33 0.0608(14) 0.0801(16) 0.0567(14) -0.0035(12) 0.0106(11) -0.0058(12)
    C34 0.0900(19) 0.0884(18) 0.0656(16) 0.0106(15) 0.0339(15) -0.0018(13)
    C35 0.109(2) 0.0811(17) 0.0509(14) 0.0028(15) 0.0235(15) -0.0057(12)
    C36 0.0862(19) 0.112(2) 0.0551(15) -0.0046(16) 0.0001(14) -0.0115(14)
    C37 0.0587(14) 0.0638(14) 0.0705(15) 0.0087(11) 0.0152(11) 0.0022(11)
    C38 0.0543(12) 0.0458(11) 0.0471(11) 0.0005(9) 0.0099(9) -0.0053(9)
    C39 0.0612(13) 0.0528(12) 0.0530(12) -0.0058(10) 0.0118(10) -0.0061(10)
    C40 0.0732(16) 0.0746(16) 0.0654(15) -0.0207(13) 0.0285(13) -0.0107(12)
    C41 0.0543(15) 0.104(2) 0.0803(18) -0.0088(14) 0.0207(13) -0.0248(16)
    C42 0.0547(14) 0.0897(18) 0.0803(17) 0.0141(13) 0.0129(12) -0.0071(14)
    C17' 0.098(6) 0.114(7) 0.089(6) 0.032(5) -0.009(5) -0.007(5)
    C18' 0.224(12) 0.151(8) 0.081(6) 0.046(8) 0.033(7) 0.013(6)
    N1 0.0780(14) 0.0769(14) 0.0572(12) -0.0009(11) 0.0092(10) -0.0008(10)
    N2 0.120(2) 0.0963(18) 0.109(2) 0.0327(16) -0.0254(17) -0.0195(16)
    C24 0.0902(17) 0.0544(13) 0.0586(14) 0.0135(12) 0.0202(12) 0.0087(11)
_geom_special_details
;
All e.s.d.'s (except the e.s.d. in the dihedral angle between two l.s. planes)
are estimated using the full covariance matrix. The cell e.s.d.'s are taken
into account individually in the estimation of e.s.d.'s in distances, angles
and torsion angles; correlations between e.s.d.'s in cell parameters are only
used when they are defined by crystal symmetry. An approximate (isotropic)
treatment of cell e.s.d.'s is used for estimating e.s.d.'s involving l.s.
planes.
;
loop_
    _geom_bond_atom_site_label_1
    _geom_bond_atom_site_label_2
    _geom_bond_site_symmetry_2
    _geom_bond_distance
    _geom_bond_publ_flag
    C1 N1 . 1.506(4) ?
    C1 H1A . 0.9600 ?
    C1 H1B . 0.9600 ?
    C1 H1C . 0.9600 ?
    C2 N1 . 1.376(4) ?
    C2 C6 . 1.378(4) ?
    C2 H2 . 0.9300 ?
    C3 N1 . 1.371(4) ?
    C3 C4 . 1.378(4) ?
    C3 H3 . 0.9300 ?
    C4 C5 . 1.418(4) ?
    C4 H4 . 0.9300 ?
    C5 C6 . 1.428(4) ?
    C5 C7 . 1.485(4) ?
    C6 H6 . 0.9300 ?
    C7 C8 . 1.353(4) ?
    C7 H7 . 0.9300 ?
    C8 C9 . 1.476(4) ?
    C8 H8 . 0.9300 ?
    C9 C11 . 1.411(4) ?
    C9 C10 . 1.424(4) ?
    C10 C12 . 1.399(5) ?
    C10 H10 . 0.9300 ?
    C11 C14 . 1.394(4) ?
    C11 H11 . 0.9300 ?
    C12 C13 . 1.435(4) ?
    C12 H12 . 0.9300 ?
    C13 N2 . 1.398(4) ?
    C13 C14 . 1.420(4) ?
    C14 H14 . 0.9300 ?
    C15 C16 . 1.468(5) ?
    C15 N2 . 1.539(5) ?
    C15 H15A . 0.9700 ?
    C15 H15B . 0.9700 ?
    C16 H16A . 0.9600 ?
    C16 H16B . 0.9600 ?
    C16 H16C . 0.9600 ?
    C17 C18 . 1.508(14) ?
    C17 N2 . 1.567(12) ?
    C17 H17A . 0.9700 ?
    C17 H17B . 0.9700 ?
    C18 H18A . 0.9600 ?
    C18 H18B . 0.9600 ?
    C18 H18C . 0.9600 ?
    B1 C23 . 1.682(4) ?
    B1 C38 . 1.686(4) ?
    B1 C26 . 1.696(4) ?
    B1 C32 . 1.697(4) ?
    C19 C20 . 1.397(5) ?
    C19 C24 . 1.413(4) ?
    C19 H19 . 0.9300 ?
    C20 C21 . 1.396(5) ?
    C20 H20 . 0.9300 ?
    C21 C22 . 1.426(4) ?
    C21 H21 . 0.9300 ?
    C22 C23 . 1.421(4) ?
    C22 H22 . 0.9300 ?
    C23 C24 . 1.433(4) ?
    C25 C30 . 1.426(4) ?
    C25 C26 . 1.430(4) ?
    C25 H25 . 0.9300 ?
    C26 C27 . 1.428(4) ?
    C27 C28 . 1.413(4) ?
    C27 H27 . 0.9300 ?
    C28 C29 . 1.403(5) ?
    C28 H28 . 0.9300 ?
    C29 C30 . 1.412(5) ?
    C29 H29 . 0.9300 ?
    C30 H30 . 0.9300 ?
    C31 C34 . 1.418(4) ?
    C31 C32 . 1.444(4) ?
    C31 H31 . 0.9300 ?
    C32 C33 . 1.417(4) ?
    C33 C36 . 1.422(4) ?
    C33 H33 . 0.9300 ?
    C34 C35 . 1.396(4) ?
    C34 H34 . 0.9300 ?
    C35 C36 . 1.407(5) ?
    C35 H35 . 0.9300 ?
    C36 H36 . 0.9300 ?
    C37 C42 . 1.413(4) ?
    C37 C38 . 1.437(3) ?
    C37 H37 . 0.9300 ?
    C38 C39 . 1.430(3) ?
    C39 C40 . 1.437(4) ?
    C39 H39 . 0.9300 ?
    C40 C41 . 1.406(4) ?
    C40 H40 . 0.9300 ?
    C41 C42 . 1.403(4) ?
    C41 H41 . 0.9300 ?
    C42 H42 . 0.9300 ?
    C17' N2 . 1.486(11) ?
    C17' C18' . 1.569(14) ?
    C17' H17C . 0.9700 ?
    C17' H17D . 0.9700 ?
    C18' H18D . 0.9600 ?
    C18' H18E . 0.9600 ?
    C18' H18F . 0.9600 ?
    C24 H24 . 0.9300 ?
loop_
    _geom_angle_atom_site_label_1
    _geom_angle_atom_site_label_2
    _geom_angle_atom_site_label_3
    _geom_angle_site_symmetry_1
    _geom_angle_site_symmetry_3
    _geom_angle
    _geom_angle_publ_flag
    N1 C1 H1A . . 109.5 ?
    N1 C1 H1B . . 109.5 ?
    H1A C1 H1B . . 109.5 ?
    N1 C1 H1C . . 109.5 ?
    H1A C1 H1C . . 109.5 ?
    H1B C1 H1C . . 109.5 ?
    N1 C2 C6 . . 121.6(3) ?
    N1 C2 H2 . . 119.2 ?
    C6 C2 H2 . . 119.2 ?
    N1 C3 C4 . . 121.7(3) ?
    N1 C3 H3 . . 119.1 ?
    C4 C3 H3 . . 119.1 ?
    C3 C4 C5 . . 121.4(3) ?
    C3 C4 H4 . . 119.3 ?
    C5 C4 H4 . . 119.3 ?
    C4 C5 C6 . . 115.5(2) ?
    C4 C5 C7 . . 121.0(2) ?
    C6 C5 C7 . . 123.5(2) ?
    C2 C6 C5 . . 121.2(2) ?
    C2 C6 H6 . . 119.4 ?
    C5 C6 H6 . . 119.4 ?
    C8 C7 C5 . . 125.3(3) ?
    C8 C7 H7 . . 117.4 ?
    C5 C7 H7 . . 117.4 ?
    C7 C8 C9 . . 129.0(3) ?
    C7 C8 H8 . . 115.5 ?
    C9 C8 H8 . . 115.5 ?
    C11 C9 C10 . . 115.0(3) ?
    C11 C9 C8 . . 120.0(3) ?
    C10 C9 C8 . . 124.9(3) ?
    C12 C10 C9 . . 122.6(3) ?
    C12 C10 H10 . . 118.7 ?
    C9 C10 H10 . . 118.7 ?
    C14 C11 C9 . . 123.2(3) ?
    C14 C11 H11 . . 118.4 ?
    C9 C11 H11 . . 118.4 ?
    C10 C12 C13 . . 121.5(3) ?
    C10 C12 H12 . . 119.3 ?
    C13 C12 H12 . . 119.3 ?
    N2 C13 C14 . . 122.5(3) ?
    N2 C13 C12 . . 121.8(3) ?
    C14 C13 C12 . . 115.5(3) ?
    C11 C14 C13 . . 121.8(3) ?
    C11 C14 H14 . . 119.1 ?
    C13 C14 H14 . . 119.1 ?
    C16 C15 N2 . . 110.5(4) ?
    C16 C15 H15A . . 109.5 ?
    N2 C15 H15A . . 109.5 ?
    C16 C15 H15B . . 109.5 ?
    N2 C15 H15B . . 109.5 ?
    H15A C15 H15B . . 108.1 ?
    C15 C16 H16A . . 109.5 ?
    C15 C16 H16B . . 109.5 ?
    H16A C16 H16B . . 109.5 ?
    C15 C16 H16C . . 109.5 ?
    H16A C16 H16C . . 109.5 ?
    H16B C16 H16C . . 109.5 ?
    C18 C17 N2 . . 106.1(11) ?
    C18 C17 H17A . . 110.5 ?
    N2 C17 H17A . . 110.5 ?
    C18 C17 H17B . . 110.5 ?
    N2 C17 H17B . . 110.5 ?
    H17A C17 H17B . . 108.7 ?
    C23 B1 C38 . . 110.74(19) ?
    C23 B1 C26 . . 107.8(2) ?
    C38 B1 C26 . . 109.56(16) ?
    C23 B1 C32 . . 106.80(17) ?
    C38 B1 C32 . . 110.19(17) ?
    C26 B1 C32 . . 111.73(16) ?
    C20 C19 C24 . . 120.6(3) ?
    C20 C19 H19 . . 119.7 ?
    C24 C19 H19 . . 119.7 ?
    C21 C20 C19 . . 118.6(2) ?
    C21 C20 H20 . . 120.7 ?
    C19 C20 H20 . . 120.7 ?
    C20 C21 C22 . . 120.4(3) ?
    C20 C21 H21 . . 119.8 ?
    C22 C21 H21 . . 119.8 ?
    C23 C22 C21 . . 123.0(2) ?
    C23 C22 H22 . . 118.5 ?
    C21 C22 H22 . . 118.5 ?
    C22 C23 C24 . . 114.18(19) ?
    C22 C23 B1 . . 124.9(2) ?
    C24 C23 B1 . . 121.0(2) ?
    C30 C25 C26 . . 122.9(3) ?
    C30 C25 H25 . . 118.5 ?
    C26 C25 H25 . . 118.5 ?
    C27 C26 C25 . . 114.6(2) ?
    C27 C26 B1 . . 123.03(19) ?
    C25 C26 B1 . . 122.0(2) ?
    C28 C27 C26 . . 123.2(3) ?
    C28 C27 H27 . . 118.4 ?
    C26 C27 H27 . . 118.4 ?
    C29 C28 C27 . . 120.5(3) ?
    C29 C28 H28 . . 119.7 ?
    C27 C28 H28 . . 119.7 ?
    C28 C29 C30 . . 118.9(3) ?
    C28 C29 H29 . . 120.6 ?
    C30 C29 H29 . . 120.6 ?
    C29 C30 C25 . . 119.8(3) ?
    C29 C30 H30 . . 120.1 ?
    C25 C30 H30 . . 120.1 ?
    C34 C31 C32 . . 124.1(2) ?
    C34 C31 H31 . . 117.9 ?
    C32 C31 H31 . . 117.9 ?
    C33 C32 C31 . . 113.3(2) ?
    C33 C32 B1 . . 124.7(2) ?
    C31 C32 B1 . . 121.90(19) ?
    C32 C33 C36 . . 123.3(2) ?
    C32 C33 H33 . . 118.4 ?
    C36 C33 H33 . . 118.4 ?
    C35 C34 C31 . . 120.0(3) ?
    C35 C34 H34 . . 120.0 ?
    C31 C34 H34 . . 120.0 ?
    C34 C35 C36 . . 118.3(3) ?
    C34 C35 H35 . . 120.8 ?
    C36 C35 H35 . . 120.8 ?
    C35 C36 C33 . . 121.0(2) ?
    C35 C36 H36 . . 119.5 ?
    C33 C36 H36 . . 119.5 ?
    C42 C37 C38 . . 123.6(2) ?
    C42 C37 H37 . . 118.2 ?
    C38 C37 H37 . . 118.2 ?
    C39 C38 C37 . . 113.8(2) ?
    C39 C38 B1 . . 125.01(18) ?
    C37 C38 B1 . . 121.2(2) ?
    C38 C39 C40 . . 123.1(2) ?
    C38 C39 H39 . . 118.4 ?
    C40 C39 H39 . . 118.4 ?
    C41 C40 C39 . . 120.2(2) ?
    C41 C40 H40 . . 119.9 ?
    C39 C40 H40 . . 119.9 ?
    C42 C41 C40 . . 118.5(3) ?
    C42 C41 H41 . . 120.7 ?
    C40 C41 H41 . . 120.7 ?
    C41 C42 C37 . . 120.7(2) ?
    C41 C42 H42 . . 119.6 ?
    C37 C42 H42 . . 119.6 ?
    N2 C17' C18' . . 110.8(13) ?
    N2 C17' H17C . . 109.5 ?
    C18' C17' H17C . . 109.5 ?
    N2 C17' H17D . . 109.5 ?
    C18' C17' H17D . . 109.5 ?
    H17C C17' H17D . . 108.1 ?
    C17' C18' H18D . . 109.5 ?
    C17' C18' H18E . . 109.5 ?
    H18D C18' H18E . . 109.5 ?
    C17' C18' H18F . . 109.5 ?
    H18D C18' H18F . . 109.5 ?
    H18E C18' H18F . . 109.5 ?
    C3 N1 C2 . . 118.6(2) ?
    C3 N1 C1 . . 121.1(2) ?
    C2 N1 C1 . . 120.3(2) ?
    C13 N2 C17' . . 118.9(4) ?
    C13 N2 C15 . . 121.2(3) ?
    C17' N2 C15 . . 117.9(4) ?
    C13 N2 C17 . . 119.5(5) ?
    C15 N2 C17 . . 114.2(4) ?
    C19 C24 C23 . . 123.0(3) ?
    C19 C24 H24 . . 118.5 ?
    C23 C24 H24 . . 118.5 ?
loop_
    _geom_torsion_atom_site_label_1
    _geom_torsion_atom_site_label_2
    _geom_torsion_atom_site_label_3
    _geom_torsion_atom_site_label_4
    _geom_torsion_site_symmetry_1
    _geom_torsion_site_symmetry_2
    _geom_torsion_site_symmetry_3
    _geom_torsion_site_symmetry_4
    _geom_torsion
    _geom_torsion_publ_flag
    N1 C3 C4 C5 . . . . 0.7(5) ?
    C3 C4 C5 C6 . . . . -0.8(4) ?
    C3 C4 C5 C7 . . . . 178.7(3) ?
    N1 C2 C6 C5 . . . . -0.2(4) ?
    C4 C5 C6 C2 . . . . 0.5(4) ?
    C7 C5 C6 C2 . . . . -178.9(3) ?
    C4 C5 C7 C8 . . . . -173.8(3) ?
    C6 C5 C7 C8 . . . . 5.6(4) ?
    C5 C7 C8 C9 . . . . 178.0(3) ?
    C7 C8 C9 C11 . . . . -173.3(3) ?
    C7 C8 C9 C10 . . . . 10.8(5) ?
    C11 C9 C10 C12 . . . . 4.2(5) ?
    C8 C9 C10 C12 . . . . -179.7(3) ?
    C10 C9 C11 C14 . . . . -5.9(5) ?
    C8 C9 C11 C14 . . . . 177.8(3) ?
    C9 C10 C12 C13 . . . . 1.9(6) ?
    C10 C12 C13 N2 . . . . 178.4(3) ?
    C10 C12 C13 C14 . . . . -6.4(5) ?
    C9 C11 C14 C13 . . . . 1.5(5) ?
    N2 C13 C14 C11 . . . . 180.0(3) ?
    C12 C13 C14 C11 . . . . 4.7(5) ?
    C24 C19 C20 C21 . . . . -1.5(4) ?
    C19 C20 C21 C22 . . . . 1.3(4) ?
    C20 C21 C22 C23 . . . . 0.5(4) ?
    C21 C22 C23 C24 . . . . -2.1(3) ?
    C21 C22 C23 B1 . . . . 177.0(2) ?
    C38 B1 C23 C22 . . . . 105.1(2) ?
    C26 B1 C23 C22 . . . . -14.7(3) ?
    C32 B1 C23 C22 . . . . -134.9(2) ?
    C38 B1 C23 C24 . . . . -75.7(3) ?
    C26 B1 C23 C24 . . . . 164.43(18) ?
    C32 B1 C23 C24 . . . . 44.2(2) ?
    C30 C25 C26 C27 . . . . 1.6(3) ?
    C30 C25 C26 B1 . . . . -171.7(2) ?
    C23 B1 C26 C27 . . . . -72.8(3) ?
    C38 B1 C26 C27 . . . . 166.66(18) ?
    C32 B1 C26 C27 . . . . 44.3(2) ?
    C23 B1 C26 C25 . . . . 100.0(3) ?
    C38 B1 C26 C25 . . . . -20.5(3) ?
    C32 B1 C26 C25 . . . . -142.9(2) ?
    C25 C26 C27 C28 . . . . -1.8(3) ?
    B1 C26 C27 C28 . . . . 171.5(2) ?
    C26 C27 C28 C29 . . . . 0.8(4) ?
    C27 C28 C29 C30 . . . . 0.4(4) ?
    C28 C29 C30 C25 . . . . -0.5(4) ?
    C26 C25 C30 C29 . . . . -0.6(4) ?
    C34 C31 C32 C33 . . . . -1.5(3) ?
    C34 C31 C32 B1 . . . . -178.5(2) ?
    C23 B1 C32 C33 . . . . -128.5(2) ?
    C38 B1 C32 C33 . . . . -8.2(3) ?
    C26 B1 C32 C33 . . . . 113.9(2) ?
    C23 B1 C32 C31 . . . . 48.2(2) ?
    C38 B1 C32 C31 . . . . 168.52(18) ?
    C26 B1 C32 C31 . . . . -69.4(2) ?
    C31 C32 C33 C36 . . . . 0.9(3) ?
    B1 C32 C33 C36 . . . . 177.8(2) ?
    C32 C31 C34 C35 . . . . 1.3(4) ?
    C31 C34 C35 C36 . . . . -0.5(4) ?
    C34 C35 C36 C33 . . . . 0.0(4) ?
    C32 C33 C36 C35 . . . . -0.2(4) ?
    C42 C37 C38 C39 . . . . -0.4(3) ?
    C42 C37 C38 B1 . . . . -179.4(2) ?
    C23 B1 C38 C39 . . . . 7.4(3) ?
    C26 B1 C38 C39 . . . . 126.2(2) ?
    C32 B1 C38 C39 . . . . -110.5(2) ?
    C23 B1 C38 C37 . . . . -173.75(18) ?
    C26 B1 C38 C37 . . . . -55.0(3) ?
    C32 B1 C38 C37 . . . . 68.3(2) ?
    C37 C38 C39 C40 . . . . 1.3(3) ?
    B1 C38 C39 C40 . . . . -179.83(19) ?
    C38 C39 C40 C41 . . . . -1.2(3) ?
    C39 C40 C41 C42 . . . . 0.2(3) ?
    C40 C41 C42 C37 . . . . 0.6(4) ?
    C38 C37 C42 C41 . . . . -0.5(4) ?
    C4 C3 N1 C2 . . . . -0.3(4) ?
    C4 C3 N1 C1 . . . . -179.7(3) ?
    C6 C2 N1 C3 . . . . 0.1(4) ?
    C6 C2 N1 C1 . . . . 179.4(2) ?
    C14 C13 N2 C17' . . . . -11.6(8) ?
    C12 C13 N2 C17' . . . . 163.4(6) ?
    C14 C13 N2 C15 . . . . -175.3(3) ?
    C12 C13 N2 C15 . . . . -0.4(5) ?
    C14 C13 N2 C17 . . . . 31.2(7) ?
    C12 C13 N2 C17 . . . . -153.8(6) ?
    C18' C17' N2 C13 . . . . 86.4(9) ?
    C18' C17' N2 C15 . . . . -109.3(6) ?
    C18' C17' N2 C17 . . . . -15.3(8) ?
    C16 C15 N2 C13 . . . . -78.9(5) ?
    C16 C15 N2 C17' . . . . 117.1(7) ?
    C16 C15 N2 C17 . . . . 75.8(6) ?
    C18 C17 N2 C13 . . . . -101.2(8) ?
    C18 C17 N2 C17' . . . . -1.2(7) ?
    C18 C17 N2 C15 . . . . 103.6(7) ?
    C20 C19 C24 C23 . . . . -0.3(4) ?
    C22 C23 C24 C19 . . . . 2.0(3) ?
    B1 C23 C24 C19 . . . . -177.2(2) ?
data_global
_journal_date_recd_electronic     2012-07-28
_journal_date_accepted     2012-08-03
_journal_name_full     'Acta Crystallographica, Section E'
_journal_year     2012
_journal_volume     68
_journal_issue      9
_journal_page_first     o2694
_journal_page_last     o2694
_journal_paper_category     QO
_journal_paper_doi     10.1107/S1600536812034575
_journal_coeditor_code     LH5509
_publ_contact_author
;
      Sheng-Li Li
      Deparment of Chemistry, Anhui University,
      Hefei 230039,
      People's Republic of China
;
_publ_contact_author_email     'lsl1968@ahu.edu.cn'
_publ_contact_author_fax     '086 0551 5107342'
_publ_contact_author_phone     '086 0551 5108151'
_publ_section_title
;
4-{(<i>E</i>)-2-[4-(Diethylamino)phenyl]ethenyl}-1-methylpyridin-1-ium
tetraphenylborate
;
loop_
    _publ_author_name
    _publ_author_address
    'Li, Dan-Dan'
;     Deparment of Chemistry, Anhui University
      Hefei 230039
      Peoples Republic of China
      Key Laboratory of Functional Inorganic Materials
      Chemistry
      Hefei 230039
      Peoples Republic of China
;
    'Li, Rui'
;     Deparment of Chemistry, Anhui University
      Hefei 230039
      Peoples Republic of China
      Key Laboratory of Functional Inorganic Materials
      Chemistry
      Hefei 230039
      Peoples Republic of China
;
    'Li, Sheng-Li'
;     Deparment of Chemistry, Anhui University
      Hefei 230039
      Peoples Republic of China
      Key Laboratory of Functional Inorganic Materials
      Chemistry
      Hefei 230039
      Peoples Republic of China
;
