# Supplementary material for: 4-{(E)-2-[4-(Diethyl­amino)­phen­yl]ethen­yl}-1-methyl­pyridin-1-ium tetra­phenyl­borate
Source: Acta Crystallogr Sect E Struct Rep Online. 2012 Aug 11;68(Pt 9):o2694. doi: 10.1107/S1600536812034575 (PMC3435715; doi:10.1107/S1600536812034575)
Supplement: Supplementary file 2 [file e-68-o2694-Isup2.hkl]

# 
# h,k,l, Fc-squared, Fo-squared, sigma(Fo-squared) and status flag 
# 
data_I
_shelx_title '                                      BL in C2/c' 
_shelx_refln_list_code          4 
_shelx_F_calc_maximum      512.14 
_exptl_crystal_F_000      2512.00 
_reflns_d_resolution_high  0.8409 
 
loop_ 
 _symmetry_equiv_pos_as_xyz 
 'x, y, z' 
 '-x, y, -z+1/2' 
 'x+1/2, y+1/2, z' 
 '-x+1/2, y+1/2, -z+1/2' 
 '-x, -y, -z' 
 'x, -y, z-1/2' 
 '-x+1/2, -y+1/2, -z' 
 'x+1/2, -y+1/2, z-1/2' 
 
_cell_length_a    38.5904 
_cell_length_b    11.3471 
_cell_length_c    17.0414 
_cell_angle_alpha  90.000 
_cell_angle_beta  101.432 
_cell_angle_gamma  90.000 
 
_shelx_F_squared_multiplier     1.000 
 
loop_ 
 _refln_index_h 
 _refln_index_k 
 _refln_index_l 
 _refln_F_squared_calc 
 _refln_F_squared_meas 
 _refln_F_squared_sigma 
 _refln_observed_status 
   2   0   0     1710.47      -11.65     13.74 o 
   4   0   0     8550.08     8003.00    222.08 o 
   6   0   0    35130.81    35420.65    957.37 o 
   8   0   0    65160.39    64300.56   1731.52 o 
  10   0   0     4048.69     1623.77     61.49 o 
  12   0   0     5630.26     4447.93    132.80 o 
  14   0   0     3789.40     4187.68    265.76 o 
  16   0   0      112.12       59.35      8.65 o 
  18   0   0     6133.98     6510.92    116.89 o 
  20   0   0      150.86      117.48     13.09 o 
  22   0   0     1810.52     1346.05    228.78 o 
  24   0   0      167.27      148.67     15.39 o 
  26   0   0      122.01       90.19     14.00 o 
  28   0   0        5.56        5.12     10.08 o 
  30   0   0     1357.92     1374.87     70.48 o 
  32   0   0     1297.22     1353.55     97.13 o 
  34   0   0     2723.60     3092.42    137.27 o 
  36   0   0      388.02      517.65     62.80 o 
  38   0   0      410.72      371.11     55.19 o 
  40   0   0        8.32       26.64     34.25 o 
  42   0   0       14.35       26.64     36.15 o 
  44   0   0       40.27       -7.61     36.15 o 
   1   1   0     4988.08     4399.64     55.57 o 
   3   1   0     4690.65     4527.95     52.47 o 
   5   1   0     2886.81     2675.74     32.79 o 
   7   1   0    24254.31    23631.44    263.49 o 
   9   1   0      228.06      232.80      7.78 o 
  11   1   0     6851.79     6790.16     81.20 o 
  13   1   0     2512.52     2362.02     66.19 o 
  15   1   0     2849.59     3117.04     47.95 o 
  17   1   0     4094.97     4136.16     55.89 o 
  19   1   0     1550.12     1485.70     44.67 o 
  21   1   0     2127.95     2331.60     92.84 o 
  23   1   0     2104.54     1851.93    112.86 o 
  25   1   0      482.33      446.32     43.15 o 
  27   1   0      541.65      545.82     22.97 o 
  29   1   0        2.25       10.49      6.56 o 
  31   1   0       10.42       37.48     11.24 o 
  33   1   0       88.48      106.04     16.55 o 
  35   1   0     1777.99     1832.04     77.46 o 
  37   1   0       71.61       90.79     26.21 o 
  39   1   0        4.03      -23.59     20.05 o 
  41   1   0       82.75       19.95     24.86 o 
  43   1   0       85.63       55.18     39.96 o 
   0   2   0    24919.84    23748.42    686.67 o 
   2   2   0    17389.44    16447.81    221.27 o 
   4   2   0    59986.00    62194.77    767.96 o 
   6   2   0     3801.17     3791.78     46.99 o 
   8   2   0      292.01      324.03      9.28 o 
  10   2   0      444.19      412.87     12.69 o 
  12   2   0     1566.84     1498.78     24.15 o 
  14   2   0      997.02     1150.09     21.07 o 
  16   2   0      409.52      337.33     12.51 o 
  18   2   0      441.55      572.68     29.09 o 
  20   2   0       36.40       15.12      6.37 o 
  22   2   0      231.25      242.57     15.88 o 
  24   2   0      318.66      275.69     16.34 o 
  26   2   0        1.53       -7.06      6.57 o 
  28   2   0      704.09      759.19     24.74 o 
  30   2   0     1169.17     1153.52     64.21 o 
  32   2   0       66.32       62.14     22.79 o 
  34   2   0        0.58        0.46     13.73 o 
  36   2   0        0.84        6.21     11.81 o 
  38   2   0        0.71       -3.81     20.93 o 
  40   2   0       28.62       60.88     34.25 o 
  42   2   0        7.11       30.44     34.25 o 
  44   2   0       21.48       53.27     41.86 o 
   1   3   0    35076.95    33554.86    409.92 o 
   3   3   0    56962.90    56299.06    622.96 o 
   5   3   0      413.63      382.28     10.74 o 
   7   3   0     1368.94     1077.94     19.03 o 
   9   3   0      204.98      225.57      9.29 o 
  11   3   0     2274.75     2042.07     31.01 o 
  13   3   0     2641.11     2648.17     38.46 o 
  15   3   0    16509.44    17218.37    199.75 o 
  17   3   0       33.71       39.89      6.24 o 
  19   3   0     8769.64     9213.78    113.90 o 
  21   3   0        9.16        6.63      8.80 o 
  23   3   0      111.96      136.44     11.57 o 
  25   3   0      435.47      392.08     22.84 o 
  27   3   0      852.57      825.45     30.55 o 
  29   3   0     1448.26     1626.92     49.49 o 
  31   3   0      223.79      297.59     22.41 o 
  33   3   0      124.87       88.84     16.30 o 
  35   3   0      854.50      908.36     58.06 o 
  37   3   0       77.52       83.28     20.31 o 
  39   3   0       10.21       15.99     17.07 o 
  41   3   0        0.57      -20.93     32.34 o 
  43   3   0       30.79       58.98     38.05 o 
   0   4   0     3406.07     3227.18     62.15 o 
   2   4   0    20983.34    21446.48    267.25 o 
   4   4   0       11.23        9.17      4.50 o 
   6   4   0      551.80      472.85     19.67 o 
   8   4   0     2227.24     2122.03     32.45 o 
  10   4   0     4222.55     4691.08     61.57 o 
  12   4   0     7327.23     7869.22     97.08 o 
  14   4   0       73.40      137.95      9.27 o 
  16   4   0       83.56       63.41      7.44 o 
  18   4   0      811.63      889.46     23.70 o 
  20   4   0      191.12      150.93     10.60 o 
  22   4   0     3518.94     3717.70     55.48 o 
  24   4   0       16.96       14.04      7.10 o 
  26   4   0      374.57      386.48     26.10 o 
  28   4   0      464.84      518.00     27.24 o 
  30   4   0      118.23      166.79     33.03 o 
  32   4   0      455.07      452.98     32.56 o 
  34   4   0      113.31      107.61     25.31 o 
  36   4   0      261.71      220.48     29.66 o 
  38   4   0       44.26       38.98     24.90 o 
  40   4   0       15.76       26.87     18.22 o 
  42   4   0        2.07       38.05     39.95 o 
   1   5   0     1479.95     1869.84     30.40 o 
   3   5   0    17163.93    17276.69    219.49 o 
   5   5   0     8525.80     8770.91    117.77 o 
   7   5   0    10556.23    11295.25    135.22 o 
   9   5   0     3404.73     3270.19     47.14 o 
  11   5   0     2486.75     2475.38     38.68 o 
  13   5   0     3766.79     3468.85     50.45 o 
  15   5   0      205.36      202.12     11.29 o 
  17   5   0      239.39      187.66     11.31 o 
  19   5   0       96.16       76.16      9.14 o 
  21   5   0      259.50      248.43     14.75 o 
  23   5   0       61.63      106.11     14.18 o 
  25   5   0     2420.59     2546.19     67.78 o 
  27   5   0        3.02       -8.00     13.18 o 
  29   5   0      271.47      320.85     28.27 o 
  31   5   0       49.42       42.88     19.08 o 
  33   5   0       19.97       27.16     17.63 o 
  35   5   0      216.07      259.65     28.05 o 
  37   5   0       90.22       67.41     20.12 o 
  39   5   0       72.47       84.26     21.75 o 
  41   5   0        1.42       -5.92     19.26 o 
   0   6   0      161.40      250.44     17.51 o 
   2   6   0      152.16      185.30     11.15 o 
   4   6   0       74.42       38.81      6.75 o 
   6   6   0      358.90      399.62     14.73 o 
   8   6   0     1002.67     1011.97     22.56 o 
  10   6   0      122.77      110.88      9.25 o 
  12   6   0      508.60      526.04     16.42 o 
  14   6   0      935.24      988.40     23.40 o 
  16   6   0      231.20      288.59     15.60 o 
  18   6   0       22.07       19.64      7.67 o 
  20   6   0      169.56      212.44     26.64 o 
  22   6   0     2256.82     2241.47     62.98 o 
  24   6   0       52.73       60.73     16.30 o 
  26   6   0       35.32       20.80     15.22 o 
  28   6   0       10.64       10.67     15.61 o 
  30   6   0      493.62      479.92     42.98 o 
  32   6   0      394.85      384.53     43.77 o 
  34   6   0      175.65      152.17     26.90 o 
  36   6   0        8.52       -2.60     17.04 o 
  38   6   0       12.23        6.11     17.27 o 
  40   6   0        0.00       -2.45     21.29 o 
   1   7   0       69.91      105.21      9.90 o 
   3   7   0        4.41        0.45      6.33 o 
   5   7   0      714.81      670.27     19.49 o 
   7   7   0      143.33      152.63     11.43 o 
   9   7   0      364.59      361.10     18.37 o 
  11   7   0      307.71      348.31     16.24 o 
  13   7   0     4223.36     3968.48     59.52 o 
  15   7   0       13.94       38.08      9.77 o 
  17   7   0     2148.79     1976.94     43.63 o 
  19   7   0       27.59       59.33     16.18 o 
  21   7   0        2.25        7.99     18.48 o 
  23   7   0        5.76       -8.46     14.32 o 
  25   7   0       14.97       27.24     16.20 o 
  27   7   0        1.05      -11.80     16.05 o 
  29   7   0       15.39       25.07     37.75 o 
  31   7   0        4.01       12.62     20.02 o 
  33   7   0       57.52       44.81     26.21 o 
  35   7   0        1.36      -13.80     14.73 o 
  37   7   0       52.62       52.10     20.80 o 
   0   8   0      687.00      608.83     28.16 o 
   2   8   0       12.14       10.34      7.84 o 
   4   8   0        6.20        9.41      7.45 o 
   6   8   0      204.32      190.32     13.52 o 
   8   8   0     1520.82     1481.42     32.02 o 
  10   8   0     1377.48     1314.67     34.08 o 
  12   8   0     2220.82     2319.47     51.14 o 
  14   8   0      214.79      194.64     16.25 o 
  16   8   0      166.42      164.91     22.09 o 
  18   8   0       15.27       25.41     15.63 o 
  20   8   0      273.34      270.16     30.52 o 
  22   8   0      902.32      977.10     43.06 o 
  24   8   0      140.00      109.95     20.98 o 
  26   8   0      404.72      425.70     46.79 o 
  28   8   0      714.62      719.78     44.45 o 
  30   8   0        0.74       10.55     17.14 o 
  32   8   0       14.64       12.77     18.65 o 
  34   8   0       37.93      -20.29     16.51 o 
  36   8   0       37.36       44.03     26.75 o 
   1   9   0      125.26      152.47     13.31 o 
   3   9   0      307.14      314.71     17.67 o 
   5   9   0        0.85      -11.01      9.02 o 
   7   9   0     1464.79     1532.95     38.56 o 
   9   9   0     1106.44     1140.25     33.58 o 
  11   9   0      290.89      313.70     20.57 o 
  13   9   0        8.02        1.35     10.96 o 
  15   9   0        0.54       -1.27     13.92 o 
  17   9   0       23.72       35.76     17.12 o 
  19   9   0       96.08       71.85     19.77 o 
  21   9   0       79.02       85.34     20.98 o 
  23   9   0      402.70      417.49     33.63 o 
  25   9   0        1.13       13.77     17.39 o 
  27   9   0      643.16      580.45     51.18 o 
  29   9   0       29.82       34.76     20.61 o 
  31   9   0        3.96        8.68     19.38 o 
  33   9   0        8.78       14.11     20.89 o 
   0  10   0     1044.07     1213.57     56.50 o 
   2  10   0      352.00      413.68     23.72 o 
   4  10   0      857.43      825.50     33.20 o 
   6  10   0     1060.40     1071.48     38.05 o 
   8  10   0      115.57      131.16     16.43 o 
  10  10   0       82.76       69.52     14.25 o 
  12  10   0      744.90      832.06     52.45 o 
  14  10   0        3.44      -19.91     17.73 o 
  16  10   0       57.50       35.20     17.63 o 
  18  10   0        7.09       12.15     19.56 o 
  20  10   0       43.45       36.86     19.15 o 
  22  10   0      222.73      205.85     27.92 o 
  24  10   0       17.31      -10.85     34.40 o 
  26  10   0      152.64      214.38     31.69 o 
  28  10   0      119.38      121.78     26.63 o 
  30  10   0       52.73       55.38     25.46 o 
   1  11   0       47.80       44.34     16.58 o 
   3  11   0        9.46        2.98     13.89 o 
   5  11   0       94.87       90.67     17.60 o 
   7  11   0        5.13        1.47     14.29 o 
   9  11   0      352.92      394.67     32.75 o 
  11  11   0      216.86      201.96     26.76 o 
  13  11   0      158.28      172.11     25.34 o 
  15  11   0        6.23       -0.54     31.26 o 
  17  11   0      173.54      233.92     28.65 o 
  19  11   0       86.21       48.03     20.98 o 
  21  11   0        2.56       -8.05     16.51 o 
  23  11   0      145.61      104.52     24.28 o 
  25  11   0       86.60       94.28     25.42 o 
   0  12   0        0.23        1.07     21.03 o 
   2  12   0       47.39       48.98     17.08 o 
   4  12   0      316.45      381.17     29.51 o 
   6  12   0        0.03      -13.50     20.41 o 
   8  12   0       88.65       31.69     25.14 o 
  10  12   0      168.34      137.36     31.96 o 
  12  12   0      105.85       77.71     29.51 o 
  14  12   0      110.77      164.78     26.81 o 
  16  12   0       14.44       -0.08     24.68 o 
  18  12   0       28.14       11.24     20.35 o 
  20  12   0        1.20      -13.66     19.33 o 
   1  13   0       89.38       53.42     22.79 o 
   3  13   0        3.53       22.48     25.14 o 
   5  13   0       33.81       61.28     28.71 o 
   7  13   0       13.88       11.56     28.54 o 
   9  13   0        0.00      -19.03     22.83 o 
  11  13   0        0.69      -11.19     21.82 o 
 -45   1   1       10.45      -45.66     32.34 o 
 -43   1   1       69.00      100.88     30.25 o 
 -41   1   1       86.68       40.83     59.93 o 
 -39   1   1       18.21       12.57     22.17 o 
 -37   1   1      246.77      284.21     50.43 o 
 -35   1   1      254.67      197.81     66.85 o 
 -33   1   1      563.34      670.30     32.70 o 
 -31   1   1      297.70      282.36     29.57 o 
 -29   1   1      374.10      353.10     18.42 o 
 -27   1   1      823.25      806.86     23.84 o 
 -25   1   1     2234.94     2021.91     42.85 o 
 -23   1   1      232.93      219.67     12.22 o 
 -21   1   1     1909.18     1886.19     32.69 o 
 -19   1   1     6311.94     5894.87    492.69 o 
 -17   1   1        0.12        1.83      6.10 o 
 -15   1   1     2062.11     2315.78     37.60 o 
 -13   1   1     5108.66     4538.69     63.67 o 
 -11   1   1     1359.66     1200.14     21.76 o 
  -9   1   1     3557.25     3752.21     51.58 o 
  -7   1   1     4589.12     4026.88     48.64 o 
  -5   1   1       13.57       -3.51      2.34 o 
  -3   1   1     8145.30     9872.86    112.79 o 
  -1   1   1    21000.54    19905.50    220.80 o 
   1   1   1     6682.61     6147.50     78.69 o 
   3   1   1    77859.41    89017.05   1101.59 o 
   5   1   1     9862.54     9878.74    123.26 o 
   7   1   1      203.83      244.01     10.06 o 
   9   1   1      691.23      674.67     27.40 o 
  11   1   1      510.01      528.03     13.20 o 
  13   1   1      656.81      487.59     13.45 o 
  15   1   1        1.30        2.77      3.68 o 
  17   1   1     2848.74     3209.71     49.69 o 
  19   1   1        5.91        9.51      5.57 o 
  21   1   1        1.56        6.06      5.33 o 
  23   1   1       65.54       42.48      8.51 o 
  25   1   1      297.34      253.64     13.61 o 
  27   1   1      928.51      810.00     49.82 o 
  29   1   1     4445.42     4515.96    103.04 o 
  31   1   1       62.45       47.62     11.29 o 
  33   1   1     1327.39     1096.50    329.48 o 
  35   1   1      894.41     1146.59     57.84 o 
  37   1   1       18.97       32.17     21.92 o 
  39   1   1        9.50      -29.33     22.83 o 
  41   1   1        3.31       20.93     32.34 o 
  43   1   1       44.02       62.79     39.96 o 
 -44   2   1       10.68        5.71     34.25 o 
 -42   2   1       63.00        0.00     30.44 o 
 -40   2   1       10.09      -14.03     21.40 o 
 -38   2   1      492.27      422.67     76.67 o 
 -36   2   1      267.32      266.03     28.57 o 
 -34   2   1      747.14      851.19     38.31 o 
 -32   2   1      700.13      651.79     57.16 o 
 -30   2   1        0.24        8.62      6.62 o 
 -28   2   1        7.65        8.86      7.34 o 
 -26   2   1      568.02      448.36     37.45 o 
 -24   2   1      252.89      370.25     19.72 o 
 -22   2   1       87.32      115.60      9.75 o 
 -20   2   1     1135.13     1254.49     24.89 o 
 -18   2   1     2288.05     2697.74     45.62 o 
 -16   2   1     4211.84     4752.29     65.07 o 
 -14   2   1     7947.85     7795.41     94.63 o 
 -12   2   1     4693.60     4472.81     57.22 o 
 -10   2   1     3063.12     3159.47     41.61 o 
  -8   2   1        0.19        5.55      3.73 o 
  -6   2   1    77245.55    82075.59   1425.39 o 
  -4   2   1     8197.31     7816.10     90.48 o 
  -2   2   1     6072.27     6279.51     80.41 o 
   0   2   1    26411.65    24661.55    335.29 o 
   2   2   1    18593.09    17526.00    196.44 o 
   4   2   1    30879.03    31923.16    354.51 o 
   6   2   1     9095.82     9444.79    109.06 o 
   8   2   1    26447.10    25787.72    288.71 o 
  10   2   1      626.98      667.12     14.00 o 
  12   2   1        4.63       16.83      4.44 o 
  14   2   1     9620.34     9489.55    113.53 o 
  16   2   1      756.53      663.61     18.39 o 
  18   2   1      362.08      530.16     15.40 o 
  20   2   1     1593.57     1615.42     29.56 o 
  22   2   1      244.71      311.61     14.16 o 
  24   2   1     1706.11     1694.83     48.14 o 
  26   2   1     3589.04     3562.51     87.73 o 
  28   2   1     1907.37     1890.27     91.50 o 
  30   2   1     2768.26     2992.18     88.14 o 
  32   2   1      235.47      277.52     24.54 o 
  34   2   1      214.23      265.99     29.25 o 
  36   2   1        0.21        5.56     15.12 o 
  38   2   1       52.56       85.62     36.15 o 
  40   2   1       17.09        7.61     28.54 o 
  42   2   1      155.02      289.22     57.08 o 
 -43   3   1       12.45      -26.64     32.34 o 
 -41   3   1       19.43       30.05     24.99 o 
 -39   3   1       19.75      -35.11     39.95 o 
 -37   3   1      120.19      150.15     25.52 o 
 -35   3   1       27.27       69.45     15.74 o 
 -33   3   1       69.68       83.24     15.78 o 
 -31   3   1      125.04      130.04     29.02 o 
 -29   3   1     1019.45     1026.67     34.08 o 
 -27   3   1      523.70      587.71     26.62 o 
 -25   3   1     1493.95     1255.88     49.57 o 
 -23   3   1       48.62       66.12      9.69 o 
 -21   3   1      636.75      631.49     17.67 o 
 -19   3   1      280.18      358.16     13.55 o 
 -17   3   1     1851.83     2120.99     33.97 o 
 -15   3   1      757.06      712.02     16.99 o 
 -13   3   1      480.29      532.98     14.13 o 
 -11   3   1      416.92      572.06     15.89 o 
  -9   3   1     2173.38     2033.66     30.06 o 
  -7   3   1     7366.25     6885.31     82.91 o 
  -5   3   1     5525.14     4971.76     61.55 o 
  -3   3   1     3218.88     3220.90     45.97 o 
  -1   3   1       78.67       89.78      6.37 o 
   1   3   1      593.59      641.54     13.19 o 
   3   3   1     2085.61     2190.47     30.56 o 
   5   3   1     1258.27     1341.02     21.23 o 
   7   3   1      534.63      359.09     10.52 o 
   9   3   1      157.53      164.82      7.74 o 
  11   3   1    17203.33    18016.94    206.63 o 
  13   3   1      664.75      532.71     14.41 o 
  15   3   1     1067.74     1265.31     23.47 o 
  17   3   1       27.03       33.36      6.42 o 
  19   3   1     1886.63     1843.64     39.10 o 
  21   3   1      792.37      787.47     22.82 o 
  23   3   1        1.79       -1.59      8.13 o 
  25   3   1       36.64       37.53      9.14 o 
  27   3   1        0.63       -1.14     10.03 o 
  29   3   1     1773.10     1750.39    106.89 o 
  31   3   1        0.19      -16.18     10.78 o 
  33   3   1      697.18      763.21     69.52 o 
  35   3   1        5.70      -11.26     14.11 o 
  37   3   1       81.63       47.46     19.22 o 
  39   3   1        1.99       18.79     21.03 o 
  41   3   1       15.77        9.51     38.05 o 
  43   3   1        1.56       34.25     36.15 o 
 -42   4   1       11.76       38.96     30.59 o 
 -40   4   1       63.18       55.05     30.07 o 
 -38   4   1        5.63       22.43     18.28 o 
 -36   4   1      101.70       55.43     18.90 o 
 -34   4   1      804.57      928.45     43.20 o 
 -32   4   1       22.96       24.38     13.20 o 
 -30   4   1       50.90       42.32     13.50 o 
 -28   4   1      494.56      579.39     42.56 o 
 -26   4   1      768.30      834.36     26.69 o 
 -24   4   1      417.01      439.59     20.45 o 
 -22   4   1      216.66      260.28     13.50 o 
 -20   4   1      460.17      620.96     17.95 o 
 -18   4   1     2128.04     2140.81     35.74 o 
 -16   4   1      168.40      140.62      9.38 o 
 -14   4   1      221.58      286.38     12.31 o 
 -12   4   1    12312.66    13218.94    155.88 o 
 -10   4   1     1483.15     1373.69     24.26 o 
  -8   4   1     2316.92     2221.00     33.61 o 
  -6   4   1     8967.74     9020.81    107.97 o 
  -4   4   1      328.56      331.18     12.03 o 
  -2   4   1    20016.01    19293.10    241.01 o 
   0   4   1      480.36      572.71     23.56 o 
   2   4   1       72.55       49.69      6.41 o 
   4   4   1     4955.91     5510.89     69.34 o 
   6   4   1     1900.55     2009.82     31.71 o 
   8   4   1      105.17      159.16      9.97 o 
  10   4   1     1198.27     1239.73     22.85 o 
  12   4   1      805.97      816.85     18.92 o 
  14   4   1     1760.54     1609.00     28.24 o 
  16   4   1      707.43      616.83     19.59 o 
  18   4   1     4405.25     5054.99     68.85 o 
  20   4   1      248.46      325.40     14.63 o 
  22   4   1     1637.53     1615.92     31.45 o 
  24   4   1        0.43       -3.58      8.77 o 
  26   4   1      667.87      813.97     26.07 o 
  28   4   1      218.33      238.20     24.54 o 
  30   4   1      316.65      309.56     40.07 o 
  32   4   1      231.66      202.03     23.88 o 
  34   4   1        1.89       -6.51     16.41 o 
  36   4   1      224.96      212.84     25.81 o 
  38   4   1       64.18       55.91     19.42 o 
  40   4   1        4.18        6.94     20.56 o 
  42   4   1       21.79       39.95     39.95 o 
 -41   5   1       18.03       11.68     19.10 o 
 -39   5   1        0.52        0.00     17.04 o 
 -37   5   1        4.07       -3.09     18.55 o 
 -35   5   1       20.10       39.21     21.35 o 
 -33   5   1       59.20       74.87     24.37 o 
 -31   5   1       38.09       16.91     16.60 o 
 -29   5   1      834.29      782.78     38.67 o 
 -27   5   1        5.57       11.16     11.89 o 
 -25   5   1       69.28       81.24     12.36 o 
 -23   5   1      377.82      372.52     21.07 o 
 -21   5   1      367.91      327.88     18.25 o 
 -19   5   1      443.43      431.36     15.99 o 
 -17   5   1        0.72       -2.64      5.25 o 
 -15   5   1       13.46       14.86      6.29 o 
 -13   5   1      159.00      171.18     10.36 o 
 -11   5   1     6076.42     6009.67     78.12 o 
  -9   5   1     1199.43     1300.28     30.54 o 
  -7   5   1      218.00      161.56     12.34 o 
  -5   5   1    12691.61    12576.71    163.23 o 
  -3   5   1    12960.28    12187.64    158.21 o 
  -1   5   1     1350.03     1519.38     28.88 o 
   1   5   1    12546.23    12641.49    176.51 o 
   3   5   1     1274.04     1383.74     25.12 o 
   5   5   1      138.23      133.31      9.06 o 
   7   5   1      667.94      733.25     23.24 o 
   9   5   1     6419.06     6420.33     82.02 o 
  11   5   1      371.87      395.56     13.42 o 
  13   5   1       21.99       29.52      6.18 o 
  15   5   1      195.18      222.93     11.99 o 
  17   5   1     1391.48     1448.46     33.29 o 
  19   5   1       60.77       58.23      8.21 o 
  21   5   1      140.97      127.18     17.30 o 
  23   5   1      977.92      946.68     31.82 o 
  25   5   1     1729.48     1667.84     96.26 o 
  27   5   1     1489.72     1519.75    146.89 o 
  29   5   1       41.77       18.62     15.38 o 
  31   5   1      477.23      424.50     32.34 o 
  33   5   1      131.78      167.30     29.12 o 
  35   5   1        2.30       -1.66     16.47 o 
  37   5   1        1.26       -1.51     17.00 o 
  39   5   1       20.32       20.20     18.08 o 
  41   5   1       31.63       31.26     21.11 o 
 -40   6   1       18.22        2.06     18.64 o 
 -38   6   1       56.48       68.10     21.75 o 
 -36   6   1        0.15       22.77     16.58 o 
 -34   6   1       82.61       58.53     19.38 o 
 -32   6   1        3.51      -13.99     13.12 o 
 -30   6   1       63.49      103.81     20.16 o 
 -28   6   1       68.94       64.92     17.45 o 
 -26   6   1      685.96      651.74    158.95 o 
 -24   6   1     1931.08     2094.47     75.41 o 
 -22   6   1      653.22      712.84     25.23 o 
 -20   6   1      168.61      191.76     16.88 o 
 -18   6   1      148.44      149.03     11.32 o 
 -16   6   1      381.77      350.62     15.91 o 
 -14   6   1       29.96       15.42      6.60 o 
 -12   6   1      309.79      350.69     14.54 o 
 -10   6   1      109.65      129.18      9.88 o 
  -8   6   1     6607.81     7116.68     91.51 o 
  -6   6   1     9718.93    10073.92    152.58 o 
  -4   6   1      516.45      521.00     15.86 o 
  -2   6   1     3018.56     2890.86     44.91 o 
   0   6   1      863.12      739.15     20.36 o 
   2   6   1      672.55      696.79     18.44 o 
   4   6   1        0.39        9.06      5.68 o 
   6   6   1     2680.37     2572.38     40.64 o 
   8   6   1       68.75       46.63      8.37 o 
  10   6   1        0.38        6.25      5.85 o 
  12   6   1      266.18      309.55     15.75 o 
  14   6   1      894.80      952.91     22.66 o 
  16   6   1      242.92      190.26     13.96 o 
  18   6   1       96.79       99.51     13.89 o 
  20   6   1       48.13       59.07     13.10 o 
  22   6   1       65.19       22.21     27.05 o 
  24   6   1       47.66       29.91     15.28 o 
  26   6   1      503.76      464.05     33.23 o 
  28   6   1       36.27       26.58     16.75 o 
  30   6   1      105.62       81.29     20.71 o 
  32   6   1       59.60       39.20     23.14 o 
  34   6   1       70.56       57.13     20.24 o 
  36   6   1      166.10      178.52     27.18 o 
  38   6   1        4.37       21.02     19.31 o 
 -37   7   1        2.71       20.38     25.43 o 
 -35   7   1        4.25       -4.88     17.50 o 
 -33   7   1        9.06       11.93     17.30 o 
 -31   7   1      122.91      128.51     28.91 o 
 -29   7   1      274.68      292.38     29.03 o 
 -27   7   1        7.24       16.65     16.14 o 
 -25   7   1      210.21      288.41     27.42 o 
 -23   7   1       34.99       66.67     18.22 o 
 -21   7   1      340.36      306.44     27.15 o 
 -19   7   1     1599.15     1642.05     55.55 o 
 -17   7   1      661.96      719.59     28.18 o 
 -15   7   1      102.47      108.69     11.34 o 
 -13   7   1     3972.87     4029.37     60.43 o 
 -11   7   1      311.99      336.91     15.99 o 
  -9   7   1      150.43      159.68     11.79 o 
  -7   7   1      298.39      255.09     26.84 o 
  -5   7   1      397.38      367.33     15.98 o 
  -3   7   1      167.26      123.72     10.38 o 
  -1   7   1     2326.50     2437.42     40.53 o 
   1   7   1     5087.44     5302.99     79.90 o 
   3   7   1      755.87      746.19     20.55 o 
   5   7   1     1413.76     1316.08     27.80 o 
   7   7   1     2311.98     2475.60     68.11 o 
   9   7   1       15.02        9.52      7.25 o 
  11   7   1      120.09      133.85     13.03 o 
  13   7   1      674.19      618.24     22.69 o 
  15   7   1      263.80      282.38     17.29 o 
  17   7   1      342.71      382.11     23.50 o 
  19   7   1       16.34        2.90     10.80 o 
  21   7   1      255.30      275.70     26.46 o 
  23   7   1        4.00        9.13     14.83 o 
  25   7   1        8.04      -16.91     14.48 o 
  27   7   1      163.40      112.55     21.50 o 
  29   7   1      120.90      142.25     39.01 o 
  31   7   1        0.72        6.93     17.04 o 
  33   7   1      132.07      186.97     27.31 o 
  35   7   1       17.66       26.82     20.11 o 
  37   7   1       79.45       60.44     22.73 o 
 -36   8   1       17.12       -0.42     21.43 o 
 -34   8   1        8.31       11.42     18.95 o 
 -32   8   1        1.54       -8.39     17.07 o 
 -30   8   1       22.72       23.26     19.38 o 
 -28   8   1        0.03       36.40     18.61 o 
 -26   8   1      154.47      113.22     22.86 o 
 -24   8   1       13.33       18.75     19.67 o 
 -22   8   1       27.45       14.61     15.38 o 
 -20   8   1      448.18      531.39     35.45 o 
 -18   8   1       42.07       38.90     16.48 o 
 -16   8   1      122.56      133.10     17.70 o 
 -14   8   1     1746.02     1686.53     46.07 o 
 -12   8   1      455.18      439.77     19.72 o 
 -10   8   1     1880.11     1758.75     41.13 o 
  -8   8   1     1689.66     1744.10     38.55 o 
  -6   8   1        5.62        8.62      7.78 o 
  -4   8   1      307.76      346.33     16.64 o 
  -2   8   1      271.65      251.70     14.33 o 
   0   8   1       62.27       83.29     10.35 o 
   2   8   1        2.13        4.52      6.07 o 
   4   8   1     1492.83     1420.03     30.57 o 
   6   8   1      925.31      891.79     27.50 o 
   8   8   1      419.93      425.64     21.83 o 
  10   8   1      256.64      246.53     18.01 o 
  12   8   1     1147.80     1172.43     32.23 o 
  14   8   1      684.57      580.21     27.56 o 
  16   8   1       78.06       64.67     14.42 o 
  18   8   1        3.55      -16.54     14.15 o 
  20   8   1        0.17       22.30     15.07 o 
  22   8   1     1689.93     1924.80     65.82 o 
  24   8   1        1.08       11.91     16.61 o 
  26   8   1      713.12      719.83     67.58 o 
  28   8   1        3.30       12.35     17.87 o 
  30   8   1        2.26        1.10     18.64 o 
  32   8   1       14.06        7.35     17.14 o 
  34   8   1       46.09      103.12     23.77 o 
 -33   9   1        0.02        8.71     19.99 o 
 -31   9   1        2.50        1.91     19.75 o 
 -29   9   1       51.67       52.50     21.84 o 
 -27   9   1      104.44       60.97     32.76 o 
 -25   9   1      111.41       93.30     22.21 o 
 -23   9   1        8.96       12.33     16.58 o 
 -21   9   1       90.08       53.28     23.77 o 
 -19   9   1       10.15      -15.19     15.06 o 
 -17   9   1        7.98      -13.35     13.91 o 
 -15   9   1      283.73      262.33     23.02 o 
 -13   9   1       97.09      153.10     18.68 o 
 -11   9   1        0.49       -0.59     10.65 o 
  -9   9   1      314.58      334.81     23.26 o 
  -7   9   1        7.00        4.74     10.78 o 
  -5   9   1       78.41       80.42     11.66 o 
  -3   9   1       59.07       45.85     10.21 o 
  -1   9   1       31.11       38.45     10.14 o 
   1   9   1      669.63      643.56     24.93 o 
   3   9   1      879.84      899.01     32.70 o 
   5   9   1       58.09      101.64     18.54 o 
   7   9   1     2094.64     2341.00     50.64 o 
   9   9   1      207.55      188.40     17.51 o 
  11   9   1      634.64      679.09     30.58 o 
  13   9   1      114.20      146.78     17.83 o 
  15   9   1        2.14       -6.29     13.33 o 
  17   9   1       52.02       52.45     17.30 o 
  19   9   1        5.90      -12.87     14.15 o 
  21   9   1       11.21       -4.07     16.02 o 
  23   9   1       76.27       75.91     21.79 o 
  25   9   1      294.18      307.08     31.82 o 
  27   9   1       83.22       67.57     21.09 o 
  29   9   1      175.21      178.19     27.04 o 
  31   9   1        6.41       16.61     20.27 o 
 -30  10   1        0.73       31.34     24.73 o 
 -28  10   1      225.81      319.76     61.84 o 
 -26  10   1        8.09       28.42     21.24 o 
 -24  10   1       18.84       31.77     20.56 o 
 -22  10   1       79.83       28.54     18.27 o 
 -20  10   1        3.82       -8.65     17.04 o 
 -18  10   1      177.33      137.76     23.59 o 
 -16  10   1      186.99      208.75     25.81 o 
 -14  10   1       37.55       50.56     19.47 o 
 -12  10   1        6.06       -3.99     12.69 o 
 -10  10   1       16.27       -5.78     12.13 o 
  -8  10   1       63.33      101.87     14.98 o 
  -6  10   1       74.36       98.19     14.70 o 
  -4  10   1      819.20      769.35     34.90 o 
  -2  10   1        8.73       -4.63     12.79 o 
   0  10   1      670.08      773.56     28.99 o 
   2  10   1     1059.86      964.16     32.29 o 
   4  10   1      695.05      716.78     31.65 o 
   6  10   1     1574.00     1669.98     42.71 o 
   8  10   1       39.65       58.42     13.68 o 
  10  10   1      261.97      250.01     22.81 o 
  12  10   1       18.92       -2.98     13.11 o 
  14  10   1        9.70        9.91     19.83 o 
  16  10   1       53.05       62.47     18.64 o 
  18  10   1       95.91       68.11     27.90 o 
  20  10   1        0.71        5.08     18.98 o 
  22  10   1      197.91      197.42     28.52 o 
  24  10   1       12.01       31.77     20.32 o 
  26  10   1       93.97       89.38     24.23 o 
  28  10   1      129.32      147.43     27.56 o 
 -25  11   1       20.84       25.39     20.73 o 
 -23  11   1       41.75       13.90     19.15 o 
 -21  11   1       11.69       28.87     21.11 o 
 -19  11   1       32.71       60.72     22.83 o 
 -17  11   1        4.15        1.77     17.74 o 
 -15  11   1       16.30       15.51     17.53 o 
 -13  11   1      156.02      233.65     38.48 o 
 -11  11   1      261.43      163.43     60.60 o 
  -9  11   1       73.84       74.42     20.69 o 
  -7  11   1       43.09      106.38     22.21 o 
  -5  11   1       13.17       22.48     14.18 o 
  -3  11   1        1.66       -1.58     14.03 o 
  -1  11   1      400.19      411.39     31.04 o 
   1  11   1      247.53      278.53     24.91 o 
   3  11   1      885.03      819.87     35.32 o 
   5  11   1      376.50      369.27     27.49 o 
   7  11   1        0.85      -18.97     12.75 o 
   9  11   1       17.11       14.71     14.36 o 
  11  11   1       64.52       58.96     20.12 o 
  13  11   1        0.06       -4.96     16.86 o 
  15  11   1       16.77       19.43     24.12 o 
  17  11   1       14.88        7.43     18.26 o 
  19  11   1        8.68       17.34     17.74 o 
  21  11   1        2.47        9.16     18.86 o 
  23  11   1       59.07       30.00     20.96 o 
  25  11   1      163.36      143.99     45.67 o 
 -20  12   1       46.84       65.19     23.32 o 
 -18  12   1       53.19       15.82     22.73 o 
 -16  12   1        0.80       -9.41     23.58 o 
 -14  12   1        4.32      -17.24     20.74 o 
 -12  12   1       39.49       43.37     25.59 o 
 -10  12   1       53.35       76.43     27.56 o 
  -8  12   1        3.09       18.65     22.16 o 
  -6  12   1        0.00      -13.72     16.30 o 
  -4  12   1       41.72       14.67     19.00 o 
  -2  12   1        0.56       -8.91     13.95 o 
   0  12   1       98.95       93.41     19.43 o 
   2  12   1        0.15        5.38     21.15 o 
   4  12   1       13.88       -0.26     18.04 o 
   6  12   1        0.77      -12.00     17.12 o 
   8  12   1       43.73       29.98     24.86 o 
  10  12   1       76.07       62.83     28.72 o 
  12  12   1        9.48       19.69     19.26 o 
  14  12   1      213.97      326.29     34.26 o 
  16  12   1      144.55      114.53     25.60 o 
  18  12   1        6.80       -0.54     19.99 o 
  20  12   1       45.79       54.60     29.49 o 
 -11  13   1       81.07       96.23     31.42 o 
  -9  13   1        0.57       -7.30     24.86 o 
  -7  13   1       22.93       28.54     33.30 o 
  -5  13   1       17.73        5.66     53.27 o 
  -3  13   1      213.60      226.44     31.04 o 
  -1  13   1      230.11      267.12     33.10 o 
   1  13   1        1.91       -3.84     19.53 o 
   3  13   1      115.59      185.23     28.39 o 
   5  13   1       95.15       93.43     30.58 o 
   7  13   1        0.57       -9.41     24.21 o 
   9  13   1        3.76      -18.48     22.83 o 
  11  13   1        4.33       -5.50     23.77 o 
 -44   0   2      395.90      420.57     68.51 o 
 -42   0   2      299.80      414.84     64.70 o 
 -40   0   2        0.07       19.03     32.34 o 
 -38   0   2      233.01      243.57     47.57 o 
 -36   0   2      365.39      452.94     59.00 o 
 -34   0   2      541.89      310.25     47.58 o 
 -32   0   2       19.32       35.39     20.05 o 
 -30   0   2      813.97      922.80     40.26 o 
 -28   0   2      133.95       99.56     14.33 o 
 -26   0   2        0.04      -12.56      8.37 o 
 -24   0   2      365.18      386.30     30.94 o 
 -22   0   2       44.83       27.45     15.06 o 
 -20   0   2     5379.79     5718.30    167.07 o 
 -18   0   2      461.53      707.12     23.89 o 
 -16   0   2     7593.75     8049.20    139.05 o 
 -14   0   2     3164.30     2975.79     68.64 o 
 -12   0   2     5970.70     5568.91     96.69 o 
 -10   0   2    10611.67    11067.92    180.19 o 
  -8   0   2   262285.69   291449.44   9664.85 o 
  -6   0   2     1549.99     2607.59     56.92 o 
  -4   0   2     9042.06     8372.31    135.01 o 
  -2   0   2    16870.23    14612.09    291.75 o 
   2   0   2        1.03       10.15      3.30 o 
   4   0   2     7366.55     6978.56    114.32 o 
   6   0   2    40034.47    39791.70    622.63 o 
   8   0   2      306.55      308.04     26.13 o 
  10   0   2     2757.68     3095.39     57.08 o 
  12   0   2     4460.25     3959.14     71.96 o 
  14   0   2     3906.64     4276.47     97.64 o 
  16   0   2       15.53       42.06      8.79 o 
  18   0   2     1670.20     1352.23     38.74 o 
  20   0   2      173.38      163.31     14.20 o 
  22   0   2      145.14      149.60     14.20 o 
  24   0   2       67.44       79.05     12.70 o 
  26   0   2      371.81      326.81     55.19 o 
  28   0   2        1.15        3.47     11.02 o 
  30   0   2     2595.46     2930.54    123.93 o 
  32   0   2      344.44      405.36     53.29 o 
  34   0   2      136.47      120.79     28.54 o 
  36   0   2      361.79      454.83     57.09 o 
  38   0   2        1.57      -32.34     26.64 o 
  40   0   2        0.26      -20.93     26.64 o 
 -45   1   2        0.88      -30.34     34.25 o 
 -43   1   2       85.40       85.03     30.25 o 
 -41   1   2      208.15      231.29     36.25 o 
 -39   1   2        8.46       38.96     19.52 o 
 -37   1   2      159.84      243.00     28.43 o 
 -35   1   2        0.18      -12.64     13.54 o 
 -33   1   2       42.62       41.23     14.87 o 
 -31   1   2       29.30       15.36      9.97 o 
 -29   1   2       40.12       22.10      9.82 o 
 -27   1   2      589.30      675.45     21.48 o 
 -25   1   2     2002.79     2318.91     46.12 o 
 -23   1   2        0.02       -4.00      4.74 o 
 -21   1   2      263.75      249.26     12.58 o 
 -19   1   2      857.40      888.36     21.41 o 
 -17   1   2     2021.78     2225.95     34.30 o 
 -15   1   2        0.35       -0.92      3.64 o 
 -13   1   2      369.69      462.15     11.87 o 
 -11   1   2     2795.68     2444.38     71.42 o 
  -9   1   2     3322.69     3320.09     46.99 o 
  -7   1   2    36839.42    39497.34    547.22 o 
  -5   1   2    10786.06    10404.16    147.36 o 
  -3   1   2      310.50      313.59      7.71 o 
  -1   1   2    17994.31    17569.11    216.86 o 
   1   1   2    13168.66    12620.71    141.81 o 
   3   1   2     7272.31     7064.60     89.14 o 
   5   1   2     7072.63     7189.12    101.38 o 
   7   1   2    31090.34    31687.42    682.88 o 
   9   1   2     5625.62     5401.82     71.25 o 
  11   1   2     5032.34     4899.42     75.16 o 
  13   1   2    15064.09    14929.77    172.14 o 
  15   1   2       20.67       12.41      5.25 o 
  17   1   2      100.15      126.69     11.91 o 
  19   1   2       24.14       41.82      6.53 o 
  21   1   2        0.67        2.14      6.55 o 
  23   1   2      418.64      492.51     18.46 o 
  25   1   2      688.38      761.92     51.94 o 
  27   1   2      302.31      351.87     19.01 o 
  29   1   2     1021.69      921.83     47.40 o 
  31   1   2        0.65        3.14     10.94 o 
  33   1   2      516.48      689.48     35.99 o 
  35   1   2        0.01        0.41     14.82 o 
  37   1   2      483.80      441.35     36.38 o 
  39   1   2       15.38       13.32     30.44 o 
  41   1   2       33.47       57.08     38.05 o 
  43   1   2        2.57       17.12     36.15 o 
 -44   2   2        1.34       -7.61     34.25 o 
 -42   2   2       37.16       49.32     46.61 o 
 -40   2   2      402.02      438.10    118.78 o 
 -38   2   2       24.07        7.42     16.93 o 
 -36   2   2       41.11       53.64     19.60 o 
 -34   2   2        0.46       19.45     12.69 o 
 -32   2   2       87.95       77.12     19.32 o 
 -30   2   2       14.58        6.70      9.91 o 
 -28   2   2      816.19      808.66     34.22 o 
 -26   2   2       20.29       27.68     11.83 o 
 -24   2   2       40.56       35.97      8.84 o 
 -22   2   2       84.42       45.66      8.94 o 
 -20   2   2      654.30      670.17     37.48 o 
 -18   2   2     5136.39     5076.04     66.93 o 
 -16   2   2       81.65      106.43      7.37 o 
 -14   2   2     1457.81     1522.48     29.09 o 
 -12   2   2     1206.48     1275.45     21.41 o 
 -10   2   2     5290.23     4608.97     57.63 o 
  -8   2   2     5433.66     4822.78     59.39 o 
  -6   2   2   122809.34   125136.65   2595.54 o 
  -4   2   2    22762.56    23521.72    288.54 o 
  -2   2   2     1031.46      945.46     15.33 o 
   0   2   2    11067.10    11703.85    133.23 o 
   2   2   2   102235.14   105100.46   1185.25 o 
   4   2   2   101466.91   110174.39   1329.38 o 
   6   2   2     9851.99     9617.49    111.08 o 
   8   2   2     9170.18     8719.79    102.20 o 
  10   2   2     8749.15     8841.18    145.42 o 
  12   2   2     6291.43     6389.88    177.56 o 
  14   2   2       15.11        4.06      4.96 o 
  16   2   2     1321.29     1443.13     25.84 o 
  18   2   2     7533.83     7844.76    250.86 o 
  20   2   2     1241.36     1038.38     24.21 o 
  22   2   2       23.45       33.90      9.79 o 
  24   2   2       37.29       28.75      7.15 o 
  26   2   2       76.60       95.81     19.58 o 
  28   2   2     2846.86     3008.63     55.87 o 
  30   2   2       39.30       75.65     13.03 o 
  32   2   2       15.79       10.99     15.10 o 
  34   2   2      466.84      494.41     72.32 o 
  36   2   2        0.28        3.93     20.05 o 
  38   2   2       16.17       14.73     20.56 o 
  40   2   2        1.29      -11.42     34.25 o 
  42   2   2        1.49      -24.73     30.44 o 
 -43   3   2       19.90       33.97     26.97 o 
 -41   3   2        4.07      -12.60     24.21 o 
 -39   3   2        0.54       -1.67     17.92 o 
 -37   3   2      107.85       85.04     22.74 o 
 -35   3   2      376.38      400.96     42.31 o 
 -33   3   2      240.62      235.74     20.67 o 
 -31   3   2       57.91       39.43     12.35 o 
 -29   3   2      527.30      575.70     30.79 o 
 -27   3   2        1.38        2.29      8.20 o 
 -25   3   2      881.87      979.57     35.69 o 
 -23   3   2     2079.26     1848.76     82.44 o 
 -21   3   2     2340.68     2152.21     36.33 o 
 -19   3   2     1074.70     1501.20     32.47 o 
 -17   3   2      755.09      645.15     16.42 o 
 -15   3   2        2.64        6.59      4.84 o 
 -13   3   2      576.74      590.24     14.70 o 
 -11   3   2      334.93      357.73     11.17 o 
  -9   3   2     8800.91     8495.38    101.69 o 
  -7   3   2     4073.36     3806.85     49.41 o 
  -5   3   2    12246.20    12100.40    153.76 o 
  -3   3   2    16336.54    15374.98    175.27 o 
  -1   3   2    16753.38    15671.76    178.47 o 
   1   3   2      254.15      187.62     11.07 o 
   3   3   2     4385.70     4214.72     53.05 o 
   5   3   2     7681.98     8234.08    108.04 o 
   7   3   2     2243.19     2663.91     36.45 o 
   9   3   2     1667.95     1490.00     23.97 o 
  11   3   2    13922.59    16153.38    186.39 o 
  13   3   2     2123.23     2802.23     40.46 o 
  15   3   2      737.88      771.03     17.66 o 
  17   3   2     4647.57     4381.89     66.34 o 
  19   3   2      369.88      417.08     18.73 o 
  21   3   2      161.58      201.33     13.24 o 
  23   3   2      191.48      188.53     14.61 o 
  25   3   2      446.10      398.38     19.65 o 
  27   3   2     2254.57     2340.52     57.99 o 
  29   3   2      873.79      948.33     39.48 o 
  31   3   2      167.43      201.17     23.47 o 
  33   3   2      373.17      418.15     32.18 o 
  35   3   2        0.01       14.82     14.53 o 
  37   3   2        0.50      -18.04     16.46 o 
  39   3   2        0.14       -4.33     19.20 o 
  41   3   2       22.25       27.59     23.78 o 
 -42   4   2        0.49       22.83     28.71 o 
 -40   4   2       49.73       52.79     38.05 o 
 -38   4   2       42.21       47.35     19.22 o 
 -36   4   2       28.30       48.32     17.92 o 
 -34   4   2      172.96      210.55     21.44 o 
 -32   4   2      227.52      209.81     38.32 o 
 -30   4   2     1643.32     1639.52     46.47 o 
 -28   4   2      239.27      301.09     19.16 o 
 -26   4   2     1293.27     1243.71     64.37 o 
 -24   4   2      136.19      151.59     14.06 o 
 -22   4   2        0.56      -10.11      6.74 o 
 -20   4   2      169.51      178.78     10.52 o 
 -18   4   2     2810.82     2642.95     52.92 o 
 -16   4   2     1181.16     1018.66     21.84 o 
 -14   4   2      421.88      427.80     13.83 o 
 -12   4   2      889.58      708.33     16.69 o 
 -10   4   2     1663.07     1727.64     28.50 o 
  -8   4   2       38.55       74.96      6.53 o 
  -6   4   2     1609.79     1518.07     27.91 o 
  -4   4   2     1178.27     1244.92     22.05 o 
  -2   4   2     5888.41     6292.58     77.66 o 
   0   4   2      174.38      172.37      8.26 o 
   2   4   2     1620.57     1595.54     25.49 o 
   4   4   2     1623.53     1896.89     29.02 o 
   6   4   2       82.03       37.72      4.94 o 
   8   4   2     1023.69     1275.09     22.49 o 
  10   4   2     2603.58     3097.93     43.51 o 
  12   4   2       44.41       60.83      7.37 o 
  14   4   2      289.08      331.98     12.46 o 
  16   4   2       60.50       51.50      7.25 o 
  18   4   2      728.95      757.30     25.55 o 
  20   4   2        3.82       19.53      7.41 o 
  22   4   2      567.34      610.92     21.27 o 
  24   4   2       31.94       33.78     10.91 o 
  26   4   2      122.22      132.26     15.75 o 
  28   4   2      896.08      807.69     81.58 o 
  30   4   2        3.61      -11.13     13.18 o 
  32   4   2      531.97      530.52     35.82 o 
  34   4   2       97.37       90.86     21.16 o 
  36   4   2        0.00       11.76     16.93 o 
  38   4   2       17.09        4.66     30.44 o 
  40   4   2        0.54      -10.33     18.26 o 
 -41   5   2       74.33      120.32     33.35 o 
 -39   5   2        0.10       -3.70     18.40 o 
 -37   5   2       18.98       -2.27     15.71 o 
 -35   5   2        2.13       11.99     16.95 o 
 -33   5   2       51.69       17.45     18.46 o 
 -31   5   2       31.59       55.70     16.93 o 
 -29   5   2       59.23       28.89     15.55 o 
 -27   5   2       32.05       39.18     11.87 o 
 -25   5   2     1777.26     1931.19     43.08 o 
 -23   5   2      971.06      980.33     29.01 o 
 -21   5   2      527.30      535.60     29.20 o 
 -19   5   2       36.48       61.44      9.67 o 
 -17   5   2       32.74       36.81      7.35 o 
 -15   5   2       40.72       39.17      6.91 o 
 -13   5   2        3.64        2.87      5.25 o 
 -11   5   2       88.73       96.20      8.11 o 
  -9   5   2      893.39      981.92     20.91 o 
  -7   5   2        4.17        2.49      3.32 o 
  -5   5   2      450.06      416.00     13.17 o 
  -3   5   2      441.13      586.76     15.72 o 
  -1   5   2     2218.63     2099.52     33.30 o 
   1   5   2    22993.02    22981.40    263.03 o 
   3   5   2      502.55      321.87     12.79 o 
   5   5   2      638.86      741.43     17.41 o 
   7   5   2       14.60        5.29      5.07 o 
   9   5   2     2657.46     2841.41     47.81 o 
  11   5   2      337.35      346.29     12.71 o 
  13   5   2      510.62      548.21     15.66 o 
  15   5   2      319.35      289.19     12.79 o 
  17   5   2      372.40      361.53     15.02 o 
  19   5   2      483.08      591.30     25.49 o 
  21   5   2      335.30      287.14     20.13 o 
  23   5   2        0.46        6.53     10.07 o 
  25   5   2       13.46        2.16     10.61 o 
  27   5   2       38.84        8.20     18.25 o 
  29   5   2        3.10       -9.52     18.84 o 
  31   5   2      276.20      243.22     26.51 o 
  33   5   2      130.75      193.83     28.31 o 
  35   5   2       11.51        4.31     18.04 o 
  37   5   2      125.16      117.33     24.05 o 
  39   5   2       52.35       32.03     19.15 o 
 -40   6   2       40.06       22.24     18.35 o 
 -38   6   2       12.43       10.34     18.28 o 
 -36   6   2       68.23       84.19     22.03 o 
 -34   6   2       26.44       14.14     16.75 o 
 -32   6   2      167.10      103.91     21.50 o 
 -30   6   2        0.26       -5.55     14.19 o 
 -28   6   2      422.64      482.93     34.00 o 
 -26   6   2      350.39      356.25     28.77 o 
 -24   6   2      480.38      510.72     24.74 o 
 -22   6   2      810.74      780.41     27.06 o 
 -20   6   2      213.53      259.58     17.71 o 
 -18   6   2     1523.84     1469.45     36.63 o 
 -16   6   2        0.19       -0.69      6.21 o 
 -14   6   2      197.84      185.64     11.77 o 
 -12   6   2      126.59      163.66     14.18 o 
 -10   6   2     1106.07     1003.92     23.01 o 
  -8   6   2     3703.70     3545.23     57.29 o 
  -6   6   2       59.59       72.71      8.23 o 
  -4   6   2     4024.71     3823.84     59.81 o 
  -2   6   2     1787.98     1911.41     44.23 o 
   0   6   2     1060.61      881.42     23.52 o 
   2   6   2      705.90      439.83     14.99 o 
   4   6   2       13.35       23.03      6.27 o 
   6   6   2      947.34      954.92     21.40 o 
   8   6   2      369.58      342.34     13.41 o 
  10   6   2        6.77        5.85      6.78 o 
  12   6   2      272.13      325.96     13.96 o 
  14   6   2     1486.82     1527.13     35.92 o 
  16   6   2     1529.47     1723.41     42.96 o 
  18   6   2       19.99       13.62     10.42 o 
  20   6   2      534.08      551.90     27.44 o 
  22   6   2      988.97      997.39     35.11 o 
  24   6   2     1343.12     1364.36     49.31 o 
  26   6   2      724.49      692.82     62.34 o 
  28   6   2      245.73      239.08     26.29 o 
  30   6   2        2.47        7.54     16.41 o 
  32   6   2       22.22        9.27     16.47 o 
  34   6   2       17.41      -15.22     20.63 o 
  36   6   2       19.06       -8.34     17.99 o 
  38   6   2      115.12      150.01     32.67 o 
 -39   7   2       76.96       83.80     28.16 o 
 -37   7   2        1.36       20.62     35.05 o 
 -35   7   2       10.30      -11.12     17.53 o 
 -33   7   2      121.62      170.01     32.00 o 
 -31   7   2      185.71      242.10     28.14 o 
 -29   7   2        6.17        3.06     19.46 o 
 -27   7   2      675.51      705.36     47.36 o 
 -25   7   2      170.37      210.44     24.76 o 
 -23   7   2      162.30      150.66     18.09 o 
 -21   7   2     5451.12     5366.38     87.96 o 
 -19   7   2      570.47      724.54     26.47 o 
 -17   7   2       65.09       74.08     12.38 o 
 -15   7   2      538.11      513.46     22.68 o 
 -13   7   2        3.72        3.11      7.08 o 
 -11   7   2      114.04      125.86     11.03 o 
  -9   7   2     2278.67     2119.80     41.48 o 
  -7   7   2       49.18       63.54      9.69 o 
  -5   7   2      632.87      566.30     18.28 o 
  -3   7   2     1981.78     1875.78     37.50 o 
  -1   7   2       26.98       11.50      6.36 o 
   1   7   2     1352.18     1637.44     31.45 o 
   3   7   2      425.85      334.42     14.98 o 
   5   7   2      232.32      290.47     19.43 o 
   7   7   2     6447.73     6569.37     97.65 o 
   9   7   2      864.68      971.50     27.17 o 
  11   7   2     1474.14     1499.87     34.87 o 
  13   7   2      226.04      227.68     18.80 o 
  15   7   2      120.93      164.12     18.68 o 
  17   7   2      242.67      222.15     19.38 o 
  19   7   2       40.16       12.37     15.38 o 
  21   7   2      685.31      625.92     40.29 o 
  23   7   2       38.57       24.41     17.04 o 
  25   7   2      927.37      950.76     54.58 o 
  27   7   2       69.19       78.97     19.41 o 
  29   7   2       83.13       77.93     21.58 o 
  31   7   2      113.48       89.64     34.03 o 
  33   7   2       63.81       29.23     19.59 o 
  35   7   2       40.31       -1.99     31.82 o 
  37   7   2       59.59      115.21     40.91 o 
 -36   8   2       61.81       97.74     23.73 o 
 -34   8   2       40.53      -14.95     15.63 o 
 -32   8   2        0.67       12.83     18.18 o 
 -30   8   2      167.08      141.47     26.17 o 
 -28   8   2      497.29      504.41     65.66 o 
 -26   8   2      102.10      135.96     26.70 o 
 -24   8   2      228.63      274.46     27.73 o 
 -22   8   2      224.14      187.50     24.23 o 
 -20   8   2      393.82      353.43     25.58 o 
 -18   8   2       31.89        4.49     13.20 o 
 -16   8   2       90.52       96.45     14.12 o 
 -14   8   2     4733.53     4764.53     79.69 o 
 -12   8   2      196.64      181.81     14.38 o 
 -10   8   2      278.65      200.11     26.80 o 
  -8   8   2       55.28       57.00     11.91 o 
  -6   8   2       53.21       64.32      9.87 o 
  -4   8   2       39.96       13.23      7.83 o 
  -2   8   2        7.96       -0.03      6.73 o 
   0   8   2      431.21      431.53     17.60 o 
   2   8   2     2093.76     2026.95     42.94 o 
   4   8   2      249.40      214.44     16.88 o 
   6   8   2     1221.82     1258.45     33.25 o 
   8   8   2      266.45      373.24     20.90 o 
  10   8   2      693.69      798.70     29.02 o 
  12   8   2       74.80       46.85     13.57 o 
  14   8   2       34.68       13.79     12.09 o 
  16   8   2        0.15       -6.43     14.28 o 
  18   8   2       91.22      122.00     17.35 o 
  20   8   2      846.02      789.19     39.15 o 
  22   8   2      356.18      420.84     33.57 o 
  24   8   2      249.23      226.68     26.85 o 
  26   8   2      541.89      493.20     36.74 o 
  28   8   2       85.10       79.98     26.89 o 
  30   8   2       92.88      106.62     23.16 o 
  32   8   2        1.56       -2.93     17.04 o 
  34   8   2       77.42       58.75     21.11 o 
 -33   9   2       92.17       68.85     24.07 o 
 -31   9   2        2.20       -9.55     21.08 o 
 -29   9   2       18.28       -4.59     17.00 o 
 -27   9   2        0.01       -5.26     15.71 o 
 -25   9   2       84.03       91.39     21.19 o 
 -23   9   2      445.08      560.17     38.78 o 
 -21   9   2       17.16        3.50     15.22 o 
 -19   9   2       45.75       40.83     17.50 o 
 -17   9   2     1442.08     1442.74     44.66 o 
 -15   9   2      196.08      181.16     20.56 o 
 -13   9   2      497.93      587.66     31.09 o 
 -11   9   2     2729.82     1987.36    563.47 o 
  -9   9   2      592.11      651.79     24.31 o 
  -7   9   2      567.47      579.35     22.61 o 
  -5   9   2      345.30      358.26     18.82 o 
  -3   9   2      492.07      516.14     21.61 o 
  -1   9   2     1182.72     1001.21     34.18 o 
   1   9   2        0.18      -14.51      9.67 o 
   3   9   2     3102.82     3071.50     87.91 o 
   5   9   2       39.49       10.11     13.14 o 
   7   9   2      379.68      377.04     23.20 o 
   9   9   2      119.81      150.47     18.64 o 
  11   9   2      214.78      214.72     20.58 o 
  13   9   2      715.85      629.73     31.35 o 
  15   9   2      119.86       92.41     16.61 o 
  17   9   2       81.83       75.90     19.00 o 
  19   9   2       28.34       29.65     17.75 o 
  21   9   2        2.52       16.31     17.16 o 
  23   9   2       17.65       -1.60     17.04 o 
  25   9   2      341.32      349.80     33.30 o 
  27   9   2       92.38       94.94     22.39 o 
  29   9   2       79.97       72.74     21.43 o 
  31   9   2       22.88        7.11     18.75 o 
 -30  10   2       35.79        7.35     44.71 o 
 -28  10   2        1.77       10.82     19.35 o 
 -26  10   2        0.67      -10.66     17.87 o 
 -24  10   2        1.82       -4.68     16.28 o 
 -22  10   2        2.69      -18.07     15.07 o 
 -20  10   2       37.29        7.61     16.41 o 
 -18  10   2        0.13       19.09     16.12 o 
 -16  10   2        0.96       -7.14     15.06 o 
 -14  10   2       42.68       23.27     16.48 o 
 -12  10   2       86.90       63.65     19.86 o 
 -10  10   2      101.86      105.12     18.14 o 
  -8  10   2      253.34      275.09     28.84 o 
  -6  10   2       58.84       42.23     19.50 o 
  -4  10   2       46.85       34.12     12.38 o 
  -2  10   2      127.33      159.03     17.34 o 
   0  10   2     1235.04     1179.26     69.00 o 
   2  10   2       69.92       49.03     13.93 o 
   4  10   2       75.57      103.37     16.08 o 
   6  10   2      216.66      286.45     24.20 o 
   8  10   2        9.70        9.85     13.67 o 
  10  10   2      210.89      204.60     21.68 o 
  12  10   2      142.92      142.01     21.70 o 
  14  10   2      238.97      263.06     48.55 o 
  16  10   2       56.07       51.57     18.04 o 
  18  10   2        0.11       -6.56     16.41 o 
  20  10   2       52.08       53.00     19.59 o 
  22  10   2       21.30       45.35     21.24 o 
  24  10   2       42.54       38.51     19.84 o 
  26  10   2      139.02      186.36     27.66 o 
  28  10   2       21.29       31.88     21.47 o 
 -25  11   2        1.34      -21.00     18.65 o 
 -23  11   2       44.06       18.26     19.30 o 
 -21  11   2        1.15        7.63     18.28 o 
 -19  11   2        7.87        5.40     16.93 o 
 -17  11   2       18.96        8.28     20.79 o 
 -15  11   2       19.89       16.22     16.95 o 
 -13  11   2        5.99       40.61     23.51 o 
 -11  11   2        3.39      -18.94     16.74 o 
  -9  11   2       65.25       47.66     24.24 o 
  -7  11   2       52.88       34.19     19.22 o 
  -5  11   2       34.30       47.68     16.20 o 
  -3  11   2       78.33       58.42     17.18 o 
  -1  11   2        4.57        4.30     14.18 o 
   1  11   2      717.53      781.70     37.28 o 
   3  11   2       41.61       23.75     13.05 o 
   5  11   2        1.60        1.00     14.77 o 
   7  11   2        0.06      -12.59     13.38 o 
   9  11   2        2.23        3.14     14.18 o 
  11  11   2       66.88       70.63     22.93 o 
  13  11   2       67.58       41.56     19.15 o 
  15  11   2        1.68      -17.09     16.38 o 
  17  11   2       15.13      -19.60     18.15 o 
  19  11   2       67.56      103.96     24.00 o 
  21  11   2       75.91       48.75     24.50 o 
  23  11   2       20.79       22.29     31.97 o 
 -20  12   2       33.82       61.75     29.23 o 
 -18  12   2      363.84      331.12     42.81 o 
 -16  12   2      112.89      120.72     32.45 o 
 -14  12   2       98.45      111.77     31.42 o 
 -12  12   2      431.59      438.19     46.30 o 
 -10  12   2       12.28       30.02     23.77 o 
  -8  12   2        7.64      -13.83     27.24 o 
  -6  12   2       40.62       12.40     19.15 o 
  -4  12   2       20.37       10.22     20.91 o 
  -2  12   2      187.53      216.69     24.51 o 
   0  12   2      419.79      453.56     31.69 o 
   2  12   2       94.81      101.45     30.80 o 
   4  12   2      265.46      321.98     31.99 o 
   6  12   2       52.36        5.59     17.92 o 
   8  12   2       29.99       11.42     19.00 o 
  10  12   2       34.82       76.51     22.92 o 
  12  12   2       18.44       -6.81     19.00 o 
  14  12   2        2.50      -24.46     19.22 o 
  16  12   2      130.47      125.35     37.73 o 
  18  12   2       99.93      148.99     28.28 o 
 -11  13   2        7.02      -10.52     22.40 o 
  -9  13   2        7.21       12.99     26.97 o 
  -7  13   2        0.02       -6.03     29.49 o 
  -5  13   2       26.40       14.69     20.69 o 
  -3  13   2        9.92        7.23     20.67 o 
  -1  13   2        3.91      -21.74     22.83 o 
   1  13   2        6.39       -8.40     17.74 o 
   3  13   2       73.37       75.75     26.38 o 
   5  13   2        3.76       -0.21     19.15 o 
   7  13   2        8.55       10.80     24.86 o 
   9  13   2        0.66      -28.54     21.92 o 
 -45   1   3      136.76      204.53     36.33 o 
 -43   1   3        5.02        4.44     24.10 o 
 -41   1   3        7.89       77.23     23.02 o 
 -39   1   3       11.88       43.27     20.36 o 
 -37   1   3      285.33      376.68     39.68 o 
 -35   1   3      777.46      717.10     49.32 o 
 -33   1   3        7.05       12.53     16.48 o 
 -31   1   3      423.48      406.93     39.28 o 
 -29   1   3        0.74        5.34      9.29 o 
 -27   1   3     1254.46     1480.70    131.85 o 
 -25   1   3        3.48        3.96      5.72 o 
 -23   1   3        8.22       -3.72      5.24 o 
 -21   1   3      195.46      204.87     10.59 o 
 -19   1   3     4041.30     4569.00     61.37 o 
 -17   1   3      887.95      881.54     20.87 o 
 -15   1   3     9569.29    10327.63    193.48 o 
 -13   1   3     3611.10     3583.86     47.47 o 
 -11   1   3      426.22      498.71     11.61 o 
  -9   1   3     4791.58     4495.28     55.83 o 
  -7   1   3    75546.88    82513.42   1285.25 o 
  -5   1   3    72914.86    75403.41   1280.20 o 
  -3   1   3    16730.57    16585.75    227.48 o 
  -1   1   3    89209.71    86954.98   1057.00 o 
   1   1   3     3354.09     3091.35     38.75 o 
   3   1   3    27047.90    26981.31    326.58 o 
   5   1   3      464.45      489.35     10.72 o 
   7   1   3    12345.56    11505.04    132.14 o 
   9   1   3     5845.95     5958.86     79.07 o 
  11   1   3       61.10       32.99      5.09 o 
  13   1   3     1033.30      827.50     17.03 o 
  15   1   3        2.94        4.45      4.63 o 
  17   1   3      783.75      822.14     24.75 o 
  19   1   3      309.62      305.76     15.36 o 
  21   1   3       19.75        5.39      5.58 o 
  23   1   3       30.95       24.41      8.19 o 
  25   1   3      180.76      198.21     14.02 o 
  27   1   3       51.93       48.34     10.74 o 
  29   1   3      182.34      217.00     19.95 o 
  31   1   3       41.11       25.44     11.60 o 
  33   1   3      791.27      729.26     72.27 o 
  35   1   3     1194.40     1276.41     47.97 o 
  37   1   3       16.43        7.09     18.65 o 
  39   1   3       31.54       22.83     34.25 o 
  41   1   3       33.28       89.42     38.05 o 
 -44   2   3      112.64       85.13     49.47 o 
 -42   2   3      112.52      146.75     30.55 o 
 -40   2   3       98.92      117.34     24.88 o 
 -38   2   3        4.16       36.33     26.05 o 
 -36   2   3       20.76       -4.62     15.30 o 
 -34   2   3       32.01       27.37     15.18 o 
 -32   2   3       11.04       11.18     10.33 o 
 -30   2   3      235.61      304.00     21.44 o 
 -28   2   3      528.20      489.48     24.54 o 
 -26   2   3       20.51       20.28     14.09 o 
 -24   2   3     1079.70     1019.61     43.54 o 
 -22   2   3      453.09      417.43     14.70 o 
 -20   2   3     8913.90     8974.25    123.00 o 
 -18   2   3     1649.51     1716.37     42.36 o 
 -16   2   3     2299.70     2199.53     36.73 o 
 -14   2   3     5527.36     5565.26    107.63 o 
 -12   2   3      323.31      485.08     15.30 o 
 -10   2   3     8232.70     7712.43    104.05 o 
  -8   2   3    12912.60    12490.18    160.81 o 
  -6   2   3    13724.64    12155.34    153.37 o 
  -4   2   3     8846.77     8731.61    104.95 o 
  -2   2   3    14764.52    14729.96    167.61 o 
   0   2   3    66621.72    65988.12    789.75 o 
   2   2   3     2063.72     2207.01     32.28 o 
   4   2   3     6221.91     6115.07     81.34 o 
   6   2   3        7.70        6.62      5.91 o 
   8   2   3    24142.05    24641.31    422.34 o 
  10   2   3     5709.24     5760.58     85.88 o 
  12   2   3     4446.83     4715.13    107.51 o 
  14   2   3    19781.77    20972.14    413.09 o 
  16   2   3      647.35      686.73     21.48 o 
  18   2   3      174.22      178.71     14.03 o 
  20   2   3       18.85       35.22      6.60 o 
  22   2   3      213.74      260.29     15.12 o 
  24   2   3      301.03      309.87     16.90 o 
  26   2   3       99.90      101.91     12.83 o 
  28   2   3     1873.97     1968.84     83.61 o 
  30   2   3        4.86        5.13     10.79 o 
  32   2   3       65.59       73.05     17.51 o 
  34   2   3      633.61      647.37     47.11 o 
  36   2   3      336.74      372.25     73.27 o 
  38   2   3       60.17       89.98     24.10 o 
  40   2   3        1.60        1.20     19.65 o 
  42   2   3       11.32        9.51     34.25 o 
 -43   3   3       21.39       35.27     27.55 o 
 -41   3   3       13.44       12.52     20.82 o 
 -39   3   3       23.06       58.17     20.81 o 
 -37   3   3      356.73      332.51     31.86 o 
 -35   3   3        1.64       11.35     13.16 o 
 -33   3   3      175.58      186.85     22.61 o 
 -31   3   3       77.76       32.70     25.27 o 
 -29   3   3      222.90      222.48     20.21 o 
 -27   3   3        7.57       18.18      9.60 o 
 -25   3   3     2012.05     1953.69     41.45 o 
 -23   3   3      150.21      152.03     13.05 o 
 -21   3   3        8.94        8.33      7.15 o 
 -19   3   3      442.18      482.28     14.76 o 
 -17   3   3       34.37        5.68      4.34 o 
 -15   3   3     3268.73     3555.41     56.90 o 
 -13   3   3      176.70      127.62     15.24 o 
 -11   3   3      830.00      649.78     21.44 o 
  -9   3   3     1515.49     1598.26     25.59 o 
  -7   3   3      174.65      167.01      8.74 o 
  -5   3   3    11023.52    10417.95    122.16 o 
  -3   3   3     1164.22     1205.64     21.61 o 
  -1   3   3     2743.46     2322.31     32.59 o 
   1   3   3     4179.26     4745.12     64.65 o 
   3   3   3    12478.55    13043.33    166.39 o 
   5   3   3    19886.66    19715.60    246.58 o 
   7   3   3     8257.58     8730.25    115.14 o 
   9   3   3     2762.47     2941.77     39.95 o 
  11   3   3     1075.47     1144.96     20.08 o 
  13   3   3    11602.76    12773.65    165.27 o 
  15   3   3      178.37      197.90      9.78 o 
  17   3   3     1750.39     2102.52     34.49 o 
  19   3   3       69.29       83.69      9.71 o 
  21   3   3      198.70      199.51     13.62 o 
  23   3   3       76.46       72.76     10.57 o 
  25   3   3     1156.71     1147.95     30.87 o 
  27   3   3      175.40      175.43     18.40 o 
  29   3   3        1.95      -10.38      9.34 o 
  31   3   3       18.87        4.41     15.39 o 
  33   3   3      124.99       90.98     20.27 o 
  35   3   3       62.67       31.04     21.40 o 
  37   3   3        5.17        0.70     19.03 o 
  39   3   3       19.14       17.12     21.92 o 
  41   3   3        9.79       18.60     23.77 o 
 -42   4   3       59.21       95.37     31.95 o 
 -40   4   3        1.61       32.15     26.51 o 
 -38   4   3       28.13       69.58     27.40 o 
 -36   4   3       16.58       -0.10     13.83 o 
 -34   4   3        6.17       -0.88     11.96 o 
 -32   4   3      539.47      549.18     26.55 o 
 -30   4   3      164.90      162.00     16.78 o 
 -28   4   3      522.51      541.88     25.16 o 
 -26   4   3     2585.22     2455.42     49.73 o 
 -24   4   3       14.64       27.10      9.18 o 
 -22   4   3     1869.57     2079.18     51.02 o 
 -20   4   3     2223.24     2532.34     47.60 o 
 -18   4   3     1637.02     1572.84     28.32 o 
 -16   4   3     4613.52     4785.86     64.63 o 
 -14   4   3       42.39       56.85      6.52 o 
 -12   4   3     1199.27     1335.59     24.23 o 
 -10   4   3     2254.88     2325.81     36.42 o 
  -8   4   3     2472.60     2738.36     44.04 o 
  -6   4   3     4339.35     4440.94     58.49 o 
  -4   4   3       33.12       10.82      4.64 o 
  -2   4   3      313.00      246.90      9.74 o 
   0   4   3       17.79        6.49      4.32 o 
   2   4   3     1298.66     1200.23     24.59 o 
   4   4   3       40.27       22.19      4.82 o 
   6   4   3     3775.28     3952.40     59.16 o 
   8   4   3     2496.35     3073.19     48.85 o 
  10   4   3     2580.52     3092.81     43.26 o 
  12   4   3      151.35      183.69      8.76 o 
  14   4   3     1086.53     1328.24     23.83 o 
  16   4   3        4.91        8.53      5.22 o 
  18   4   3      834.63      833.89     23.25 o 
  20   4   3      406.21      395.53     22.56 o 
  22   4   3      662.36      733.53     27.94 o 
  24   4   3      511.07      488.16     26.13 o 
  26   4   3       36.57       33.84     13.01 o 
  28   4   3      125.35      159.56     18.39 o 
  30   4   3        2.74       -7.42     14.37 o 
  32   4   3      216.16      233.37     28.42 o 
  34   4   3      187.19      177.53     24.47 o 
  36   4   3       45.13       20.41     21.92 o 
  38   4   3       11.92       18.07     39.00 o 
  40   4   3       40.89       34.82     22.17 o 
 -41   5   3        6.66       34.85     28.78 o 
 -39   5   3       18.04        2.71     17.16 o 
 -37   5   3      110.30      102.04     22.35 o 
 -35   5   3       21.18       34.89     17.16 o 
 -33   5   3      332.63      377.00     26.84 o 
 -31   5   3        1.91       -8.33     11.24 o 
 -29   5   3      599.37      746.56     28.79 o 
 -27   5   3      568.72      621.12     25.84 o 
 -25   5   3       68.91       57.54     12.01 o 
 -23   5   3       74.17       56.89     11.47 o 
 -21   5   3        5.09       -7.24      8.09 o 
 -19   5   3      277.11      235.80     15.59 o 
 -17   5   3      134.48       97.88     11.21 o 
 -15   5   3      535.82      554.04     18.45 o 
 -13   5   3       46.25       52.30      7.09 o 
 -11   5   3      898.73      968.54     22.29 o 
  -9   5   3      461.61      616.45     20.33 o 
  -7   5   3      308.14      306.82     12.40 o 
  -5   5   3     3446.21     3630.44     50.86 o 
  -3   5   3       42.66        7.70      5.02 o 
  -1   5   3      524.10      461.34     14.80 o 
   1   5   3    31857.12    32704.03    369.69 o 
   3   5   3     3055.08     3298.64     46.64 o 
   5   5   3     2329.67     2361.07     36.06 o 
   7   5   3     4683.83     4815.95     63.54 o 
   9   5   3      129.51      162.98     10.96 o 
  11   5   3      693.28      876.52     22.71 o 
  13   5   3        2.04       -8.95      5.97 o 
  15   5   3      151.29      187.69     16.12 o 
  17   5   3       22.46       18.21     11.53 o 
  19   5   3      969.58      894.87     31.05 o 
  21   5   3        1.02       -3.56     10.14 o 
  23   5   3      107.46       57.47     15.65 o 
  25   5   3      211.21      162.11     18.10 o 
  27   5   3       36.91       42.59     21.35 o 
  29   5   3       83.10       61.53     30.79 o 
  31   5   3       28.57       30.24     17.87 o 
  33   5   3      124.62       94.23     21.11 o 
  35   5   3       29.63        1.22     30.66 o 
  37   5   3        7.02      -24.45     17.14 o 
  39   5   3        1.85      -16.26     20.56 o 
 -40   6   3      121.19      102.59     24.39 o 
 -38   6   3        3.98        9.25     24.28 o 
 -36   6   3       80.29       54.57     20.11 o 
 -34   6   3      324.49      351.35     43.23 o 
 -32   6   3      247.37      331.41     30.66 o 
 -30   6   3       81.24       72.64     20.10 o 
 -28   6   3       14.94        5.36     12.53 o 
 -26   6   3      296.55      269.12     20.20 o 
 -24   6   3      627.93      581.17     26.12 o 
 -22   6   3     1858.75     1925.23     43.66 o 
 -20   6   3      876.64      879.82     28.11 o 
 -18   6   3     2573.45     2611.34     50.48 o 
 -16   6   3     1145.91     1207.51     31.07 o 
 -14   6   3      302.25      322.97     15.18 o 
 -12   6   3        0.49        7.30      6.16 o 
 -10   6   3       89.45       71.37     10.35 o 
  -8   6   3       10.72        8.28      6.02 o 
  -6   6   3      305.00      214.11     11.75 o 
  -4   6   3       43.09       41.18      7.84 o 
  -2   6   3     3649.83     3882.59     55.24 o 
   0   6   3      498.58      468.31     19.16 o 
   2   6   3      797.80      913.10     21.71 o 
   4   6   3      993.45      894.98     20.87 o 
   6   6   3      259.31      208.60     10.84 o 
   8   6   3      133.30      151.12     11.89 o 
  10   6   3      345.91      353.04     24.46 o 
  12   6   3      235.57      264.78     15.53 o 
  14   6   3     1381.15     1336.41     37.06 o 
  16   6   3      268.15      313.62     29.39 o 
  18   6   3        7.62       27.09     11.07 o 
  20   6   3      257.65      216.94     19.16 o 
  22   6   3       22.91       13.93     11.96 o 
  24   6   3      250.26      283.15     26.37 o 
  26   6   3      351.45      332.74     30.30 o 
  28   6   3      115.96       83.85     23.35 o 
  30   6   3      176.86      186.74     25.53 o 
  32   6   3        0.04      -12.83     15.63 o 
  34   6   3       25.86       20.05     18.59 o 
  36   6   3      331.60      289.58     39.27 o 
  38   6   3        2.77        6.96     20.24 o 
 -39   7   3       89.02       75.36     30.16 o 
 -37   7   3       27.60        1.71     19.04 o 
 -35   7   3       19.88       12.98     22.95 o 
 -33   7   3      141.62      186.61     30.98 o 
 -31   7   3        2.16       18.57     16.74 o 
 -29   7   3        0.32       -8.24     15.35 o 
 -27   7   3      203.97      251.57     27.18 o 
 -25   7   3      365.29      377.79     26.54 o 
 -23   7   3      134.33       98.27     14.92 o 
 -21   7   3       88.53      116.03     21.50 o 
 -19   7   3      287.93      253.18     27.22 o 
 -17   7   3      700.92      693.05     26.62 o 
 -15   7   3       78.80      123.62     13.75 o 
 -13   7   3        0.78        5.98      7.24 o 
 -11   7   3      128.29       91.32     13.19 o 
  -9   7   3      853.36      902.64     22.87 o 
  -7   7   3        2.81        7.12      8.30 o 
  -5   7   3      141.06      164.54     12.20 o 
  -3   7   3      577.96      599.28     18.41 o 
  -1   7   3     1931.64     1836.46     33.70 o 
   1   7   3      158.97      190.67     13.62 o 
   3   7   3      829.93      821.20     20.93 o 
   5   7   3     1045.65      953.28     26.79 o 
   7   7   3       18.25       15.22      8.37 o 
   9   7   3      426.37      395.53     19.19 o 
  11   7   3       75.61       67.66     13.18 o 
  13   7   3     1376.99     1461.41     40.94 o 
  15   7   3      380.15      476.67     26.44 o 
  17   7   3      209.84      194.44     25.72 o 
  19   7   3      531.37      458.68     27.26 o 
  21   7   3       67.59       67.62     15.28 o 
  23   7   3        0.89       23.71     17.04 o 
  25   7   3      212.71      278.94     28.84 o 
  27   7   3       93.27       96.58     20.97 o 
  29   7   3       74.59       38.08     29.14 o 
  31   7   3       37.04       24.07     18.28 o 
  33   7   3       20.88       23.79     18.46 o 
  35   7   3        1.16      -13.69     16.51 o 
 -36   8   3        0.22      -17.15     18.39 o 
 -34   8   3      103.70      109.14     24.02 o 
 -32   8   3       62.44       73.50     21.08 o 
 -30   8   3       43.67       43.69     20.50 o 
 -28   8   3      157.68      202.91     28.99 o 
 -26   8   3        1.15       -4.04     21.13 o 
 -24   8   3      135.25      183.12     24.28 o 
 -22   8   3       14.17      -11.56     11.88 o 
 -20   8   3        5.15        1.72     12.67 o 
 -18   8   3     2940.51     2795.65     56.80 o 
 -16   8   3      552.41      668.51     27.83 o 
 -14   8   3      261.61      273.42     19.35 o 
 -12   8   3     1683.94     1438.14    244.61 o 
 -10   8   3      529.55      503.92     21.57 o 
  -8   8   3      108.17      103.02     12.15 o 
  -6   8   3      209.74      276.61     16.90 o 
  -4   8   3      176.08      186.47     13.96 o 
  -2   8   3      615.59      680.98     21.26 o 
   0   8   3      240.90      271.18     17.71 o 
   2   8   3       12.49       13.85      9.16 o 
   4   8   3     2684.69     2781.65     53.36 o 
   6   8   3     5097.83     5015.36     81.85 o 
   8   8   3      297.37      326.15     19.57 o 
  10   8   3      114.31       92.94     15.59 o 
  12   8   3        2.06        1.58     11.46 o 
  14   8   3       42.78       71.57     14.68 o 
  16   8   3      386.81      382.70     32.14 o 
  18   8   3       81.80       57.74     15.96 o 
  20   8   3       71.12       29.98     17.30 o 
  22   8   3      237.63      325.74     30.64 o 
  24   8   3        3.59       23.09     18.90 o 
  26   8   3       72.09      126.63     23.57 o 
  28   8   3       11.69       -6.32     23.17 o 
  30   8   3      160.88      114.10     49.47 o 
  32   8   3       29.34       25.97     19.44 o 
  34   8   3        0.07      -32.72     22.16 o 
 -33   9   3       22.82       48.15     21.80 o 
 -31   9   3       25.26       23.50     20.27 o 
 -29   9   3      110.94       72.86     23.19 o 
 -27   9   3       20.65       31.75     18.64 o 
 -25   9   3       28.09        6.36     17.34 o 
 -23   9   3       40.99       21.37     16.93 o 
 -21   9   3       73.82       96.87     31.80 o 
 -19   9   3      306.75      317.65     30.72 o 
 -17   9   3      898.13     1026.26     37.82 o 
 -15   9   3      122.09       93.02     16.47 o 
 -13   9   3      446.81      398.55     26.98 o 
 -11   9   3     2088.41     2192.44     54.82 o 
  -9   9   3     1301.03     1376.31     37.03 o 
  -7   9   3      976.02      942.12     26.77 o 
  -5   9   3      315.31      403.86     25.27 o 
  -3   9   3     1119.65     1198.18     37.38 o 
  -1   9   3      672.81      656.84     26.40 o 
   1   9   3     1207.26     1241.41     34.55 o 
   3   9   3      162.47      241.26     20.02 o 
   5   9   3     2915.39     3278.25     62.29 o 
   7   9   3      637.02      727.77     34.34 o 
   9   9   3       88.20       55.44     14.63 o 
  11   9   3      410.19      366.41     25.81 o 
  13   9   3        0.00        5.57     13.22 o 
  15   9   3       16.89        7.10     12.49 o 
  17   9   3      478.68      504.07     31.07 o 
  19   9   3      259.94      205.55     26.29 o 
  21   9   3      121.90      101.06     22.09 o 
  23   9   3      174.30      170.39     25.75 o 
  25   9   3        0.96       19.98     18.65 o 
  27   9   3        8.56       26.06     20.35 o 
  29   9   3        5.13      -11.48     19.75 o 
  31   9   3        8.31      -18.65     22.16 o 
 -30  10   3       72.51       90.86     32.35 o 
 -28  10   3        2.73       13.16     19.59 o 
 -26  10   3        2.86      -20.92     21.08 o 
 -24  10   3       56.63       31.58     19.22 o 
 -22  10   3       74.48       40.70     22.15 o 
 -20  10   3      170.72      175.73     25.65 o 
 -18  10   3       33.11        7.29     16.14 o 
 -16  10   3        3.50        2.09     13.47 o 
 -14  10   3       10.30        1.79     10.71 o 
 -12  10   3      105.23       75.24     16.48 o 
 -10  10   3        0.99       -3.09     18.55 o 
  -8  10   3       18.78       27.97     16.82 o 
  -6  10   3       84.57       43.75     13.17 o 
  -4  10   3      317.32      382.19     23.11 o 
  -2  10   3       20.11       -6.39      9.39 o 
   0  10   3      131.86      121.12     16.68 o 
   2  10   3      488.06      460.64     26.08 o 
   4  10   3        1.01        8.67     14.03 o 
   6  10   3       15.21       -4.82     13.66 o 
   8  10   3      422.81      478.54     29.92 o 
  10  10   3        7.99       16.38     13.71 o 
  12  10   3      312.52      293.51     25.46 o 
  14  10   3        0.35       -3.71     13.32 o 
  16  10   3       13.79       26.80     18.44 o 
  18  10   3      127.97      116.42     22.93 o 
  20  10   3        0.07      -17.78     15.40 o 
  22  10   3      270.87      342.17     34.08 o 
  24  10   3       12.65       -9.58     17.53 o 
  26  10   3      255.10      252.16     31.87 o 
  28  10   3       35.54        9.51     41.86 o 
 -25  11   3        4.01      -27.27     18.18 o 
 -23  11   3       40.87       30.38     20.00 o 
 -21  11   3        3.86       21.72     19.33 o 
 -19  11   3        5.39       25.82     17.33 o 
 -17  11   3       58.82       43.91     26.00 o 
 -15  11   3      218.99      175.51     32.21 o 
 -13  11   3        2.83      -23.36     15.57 o 
 -11  11   3      432.77      402.09     34.71 o 
  -9  11   3      125.13      171.32     25.34 o 
  -7  11   3      119.64      172.60     26.18 o 
  -5  11   3      110.88       72.55     20.69 o 
  -3  11   3       40.77       26.81     15.59 o 
  -1  11   3       22.24       27.37     11.74 o 
   1  11   3       45.38       37.80     15.94 o 
   3  11   3      124.53      111.80     24.30 o 
   5  11   3      785.76      671.80     36.16 o 
   7  11   3      230.92      237.76     24.25 o 
   9  11   3      156.08      137.55     20.26 o 
  11  11   3      127.49      117.11     19.80 o 
  13  11   3        0.02       -5.89     17.04 o 
  15  11   3       70.70       53.77     21.92 o 
  17  11   3       36.87       46.47     21.11 o 
  19  11   3        1.38       10.81     18.17 o 
  21  11   3       34.57       96.75     24.88 o 
  23  11   3       23.89       17.51     21.75 o 
 -20  12   3        7.28       24.05     39.00 o 
 -18  12   3       27.07       53.36     28.16 o 
 -16  12   3      190.91      170.80     34.67 o 
 -14  12   3        3.35       21.12     24.99 o 
 -12  12   3       41.07       15.71     23.51 o 
 -10  12   3       22.28       33.04     21.47 o 
  -8  12   3       20.69      -19.38     19.04 o 
  -6  12   3        0.50       -5.28     19.53 o 
  -4  12   3      247.09      185.55     29.13 o 
  -2  12   3      109.13       82.70     28.72 o 
   0  12   3        0.24       -8.91     17.14 o 
   2  12   3       81.65       74.85     22.26 o 
   4  12   3        6.97       18.48     18.15 o 
   6  12   3       30.94       -5.42     15.92 o 
   8  12   3       31.46       12.70     16.60 o 
  10  12   3        5.29        3.37     19.86 o 
  12  12   3        1.56      -17.44     21.00 o 
  14  12   3        0.76      -26.08     17.39 o 
  16  12   3       74.27      109.89     26.07 o 
  18  12   3       41.96       51.47     43.76 o 
 -11  13   3        1.29        0.00     28.54 o 
  -9  13   3      106.51      114.29     39.01 o 
  -7  13   3       40.10       95.33     26.59 o 
  -5  13   3       59.45       15.59     26.97 o 
  -3  13   3       24.97       66.92     30.86 o 
  -1  13   3      176.84      154.80     76.11 o 
   1  13   3        4.77       -8.91     25.14 o 
   3  13   3       20.20       -6.61     19.33 o 
   5  13   3       43.40       25.14     21.16 o 
   7  13   3        2.56       -1.20     30.44 o 
 -44   0   4      105.30      119.87     47.57 o 
 -42   0   4       61.88       -1.90     32.35 o 
 -40   0   4      204.14      131.31     53.28 o 
 -38   0   4      652.40      885.11     78.04 o 
 -36   0   4      665.45      951.76     76.14 o 
 -34   0   4      109.31        0.39     51.37 o 
 -32   0   4       59.24       49.41     25.69 o 
 -30   0   4       13.81       40.41     19.20 o 
 -28   0   4        2.04        3.31     33.30 o 
 -26   0   4       94.90      125.44     15.73 o 
 -24   0   4     2057.16     2172.36     60.45 o 
 -22   0   4      437.27      476.17     21.30 o 
 -20   0   4     4198.01     4453.32    194.12 o 
 -18   0   4       73.51      189.92     13.02 o 
 -16   0   4     3037.98     4163.19     78.64 o 
 -14   0   4    19667.09    20812.05    335.93 o 
 -12   0   4    20279.26    20409.75    328.39 o 
 -10   0   4     2696.01     3386.02     63.17 o 
  -8   0   4     1369.79      769.02     30.62 o 
  -6   0   4    54056.28    60157.23    941.32 o 
  -4   0   4   146233.28   151345.22   3027.37 o 
  -2   0   4   233669.36   199445.02   8914.59 o 
   0   0   4    55623.29    53846.36   1034.19 o 
   2   0   4    43323.65    43731.15    686.52 o 
   4   0   4     3184.21     2977.84     55.69 o 
   6   0   4     7712.42     7514.42    126.50 o 
   8   0   4    37662.36    38361.61    605.35 o 
  10   0   4     2347.96     2476.59     49.53 o 
  12   0   4     1428.57     1660.85     37.60 o 
  14   0   4     9612.78     9643.09    163.60 o 
  16   0   4        2.41        0.60      7.26 o 
  18   0   4     1127.23     1495.65     38.37 o 
  20   0   4        2.23       -7.61      9.42 o 
  22   0   4      515.15      409.76     22.87 o 
  24   0   4      684.97      683.25     36.27 o 
  26   0   4       55.36       41.86     16.14 o 
  28   0   4     7026.95     7292.51    171.84 o 
  30   0   4     1116.06     1117.75     53.17 o 
  32   0   4      193.43      184.47     27.56 o 
  34   0   4       25.98       31.71     23.78 o 
  36   0   4       13.73       43.51     20.56 o 
 -45   1   4       72.30       69.51     31.60 o 
 -43   1   4       10.14       18.90     25.53 o 
 -41   1   4       26.26       51.55     22.32 o 
 -39   1   4      123.60       98.99     20.87 o 
 -37   1   4        8.15        5.17     14.79 o 
 -35   1   4       87.80       93.35     18.24 o 
 -33   1   4      121.05      108.69     18.53 o 
 -31   1   4       61.91       52.10     15.44 o 
 -29   1   4        7.88       -0.55      8.50 o 
 -27   1   4        6.86       -8.98      6.99 o 
 -25   1   4      814.13      816.04     29.67 o 
 -23   1   4      652.70      833.84     20.02 o 
 -21   1   4        3.10        5.80      4.99 o 
 -19   1   4      122.84       93.57      8.37 o 
 -17   1   4     2428.45     2664.22     39.56 o 
 -15   1   4     6405.36     7053.91     87.52 o 
 -13   1   4     3878.93     3621.05     48.60 o 
 -11   1   4    26284.15    26224.89    321.43 o 
  -9   1   4    16149.57    16892.50    193.23 o 
  -7   1   4   192596.95   214422.61   3251.99 o 
  -5   1   4    13252.28    12725.62    146.44 o 
  -3   1   4      291.90      278.28     13.17 o 
  -1   1   4    12804.87    12268.38    155.61 o 
   1   1   4     4028.77     3323.88     42.96 o 
   3   1   4    36758.39    36176.04    437.85 o 
   5   1   4    10328.58    10786.25    125.07 o 
   7   1   4     7293.65     6976.01     83.93 o 
   9   1   4      500.57      490.78     14.05 o 
  11   1   4       17.13       26.64      5.11 o 
  13   1   4     2573.85     2827.65     43.52 o 
  15   1   4     1253.22     1474.10     25.71 o 
  17   1   4     2366.10     2597.50     44.06 o 
  19   1   4      136.03      195.59     11.07 o 
  21   1   4        4.39       -8.25      5.50 o 
  23   1   4       16.57       12.30      7.46 o 
  25   1   4      486.74      461.03     23.18 o 
  27   1   4     1328.19     1353.21     39.13 o 
  29   1   4       39.29       67.98     15.18 o 
  31   1   4       57.37       76.13     15.18 o 
  33   1   4      123.54      102.21     20.50 o 
  35   1   4       63.30       77.34     18.04 o 
  37   1   4       40.81       86.50     24.73 o 
  39   1   4        0.15      -10.63     22.83 o 
 -44   2   4       60.69      102.82     26.63 o 
 -42   2   4       20.47       47.34     22.26 o 
 -40   2   4       75.62       90.41     23.98 o 
 -38   2   4        0.60      -15.71     16.08 o 
 -36   2   4      216.35      144.70     54.93 o 
 -34   2   4        1.83       -2.57     13.05 o 
 -32   2   4      120.20      150.90     15.58 o 
 -30   2   4      150.12      193.57     17.82 o 
 -28   2   4      264.11      256.76     21.15 o 
 -26   2   4     2927.58     2709.94     64.72 o 
 -24   2   4       11.08       33.78      8.64 o 
 -22   2   4       63.39       80.61     11.11 o 
 -20   2   4      215.27      151.83     11.21 o 
 -18   2   4     6267.70     7058.07    102.85 o 
 -16   2   4     9613.10    10634.89    163.22 o 
 -14   2   4      184.38      221.06     14.80 o 
 -12   2   4     4089.06     4096.96     61.88 o 
 -10   2   4       66.74      122.01      9.38 o 
  -8   2   4    40753.08    40025.96    446.85 o 
  -6   2   4      130.85       31.22      5.20 o 
  -4   2   4      751.76      493.94     11.96 o 
  -2   2   4    16364.23    14999.57    171.96 o 
   0   2   4    33118.80    30186.28    337.88 o 
   2   2   4      110.68       94.67      5.67 o 
   4   2   4    12574.80    13599.77    171.23 o 
   6   2   4      184.02      294.72     10.50 o 
   8   2   4      140.19      142.86      8.44 o 
  10   2   4     1863.57     1887.95     42.41 o 
  12   2   4     1743.28     1773.44     44.78 o 
  14   2   4     3597.68     3484.76    103.15 o 
  16   2   4      614.48      691.94     27.15 o 
  18   2   4      531.50      606.03     22.94 o 
  20   2   4     1698.22     1737.86     40.96 o 
  22   2   4      263.71      244.77     15.05 o 
  24   2   4      255.35      305.40     17.23 o 
  26   2   4      189.19      225.60     23.72 o 
  28   2   4       92.19       75.64     18.73 o 
  30   2   4      209.89      130.08     60.84 o 
  32   2   4       23.19       17.06     13.23 o 
  34   2   4      125.94      153.36     28.90 o 
  36   2   4       82.62       96.75     50.42 o 
  38   2   4        2.82       -5.45     19.65 o 
  40   2   4        1.55      -26.36     17.57 o 
 -43   3   4        7.98       -3.03     21.53 o 
 -41   3   4      125.44      159.16     40.52 o 
 -39   3   4       75.49       94.02     22.86 o 
 -37   3   4       93.27       69.79     22.28 o 
 -35   3   4        0.02       14.34     14.40 o 
 -33   3   4        0.08       -2.75     10.81 o 
 -31   3   4       78.05       77.38     13.62 o 
 -29   3   4       89.73       93.82     17.94 o 
 -27   3   4      612.11      739.73     30.12 o 
 -25   3   4       87.36       54.88     17.92 o 
 -23   3   4      360.77      272.61     16.77 o 
 -21   3   4      247.62      240.34     15.18 o 
 -19   3   4     3179.30     3254.61     61.56 o 
 -17   3   4        9.73        5.88      6.96 o 
 -15   3   4      744.05      670.36     20.64 o 
 -13   3   4     1973.39     2028.23     37.91 o 
 -11   3   4     1162.56     1208.59     26.63 o 
  -9   3   4      106.16       72.45      5.52 o 
  -7   3   4      921.74      932.93     26.67 o 
  -5   3   4     2059.26     2102.31     31.48 o 
  -3   3   4     2503.96     2442.74     34.97 o 
  -1   3   4       16.71       19.30      4.46 o 
   1   3   4    13750.70    13236.76    153.42 o 
   3   3   4     1880.30     2066.40     34.79 o 
   5   3   4     7579.66     7189.22     97.33 o 
   7   3   4    11018.42    11794.27    172.57 o 
   9   3   4     7054.01     7330.18    116.80 o 
  11   3   4    10175.52     9514.64    126.08 o 
  13   3   4     2611.10     2811.40     61.81 o 
  15   3   4     3849.69     3660.34     57.42 o 
  17   3   4      394.43      460.43     16.98 o 
  19   3   4      215.98      189.51     12.78 o 
  21   3   4      123.88      111.88     10.74 o 
  23   3   4       48.21       36.10     23.33 o 
  25   3   4      630.29      671.45     40.38 o 
  27   3   4      320.29      362.25     23.51 o 
  29   3   4        4.32      -10.87     10.93 o 
  31   3   4       28.50       34.32     13.82 o 
  33   3   4      124.55      169.18     29.51 o 
  35   3   4       98.07      106.82     24.65 o 
  37   3   4        0.04       -9.58     25.68 o 
  39   3   4        8.92       18.72     20.82 o 
  41   3   4       34.11       14.24     23.58 o 
 -42   4   4       15.38       59.87     30.07 o 
 -40   4   4      195.13      188.30     34.67 o 
 -38   4   4       69.30       74.71     22.21 o 
 -36   4   4       17.96        5.34     17.58 o 
 -34   4   4       52.66       29.69     14.77 o 
 -32   4   4       17.42       10.42     11.09 o 
 -30   4   4      485.95      465.53     24.74 o 
 -28   4   4       93.08      107.49     14.49 o 
 -26   4   4       56.68       36.71     10.73 o 
 -24   4   4       44.56       56.17     11.02 o 
 -22   4   4      494.87      541.16     24.69 o 
 -20   4   4        0.00        2.76      7.15 o 
 -18   4   4       32.40       60.75      9.89 o 
 -16   4   4      334.69      375.35     17.34 o 
 -14   4   4     7137.74     6876.64     99.22 o 
 -12   4   4      182.39      216.47     10.08 o 
 -10   4   4     6490.39     6965.30     87.44 o 
  -8   4   4      794.58      812.64     27.40 o 
  -6   4   4     8653.95     8537.84    104.19 o 
  -4   4   4     1033.77     1136.57     22.73 o 
  -2   4   4      776.79      830.25     17.68 o 
   0   4   4     7980.29     8064.25     98.08 o 
   2   4   4      138.69       95.93      6.35 o 
   4   4   4     4694.77     5053.05     73.11 o 
   6   4   4     4993.47     5331.73     76.98 o 
   8   4   4     4754.98     5627.75     80.72 o 
  10   4   4       15.73        3.19      4.53 o 
  12   4   4      275.41      256.99     17.86 o 
  14   4   4      242.26      181.09     10.62 o 
  16   4   4      132.83      131.94     13.83 o 
  18   4   4      440.51      535.69     23.70 o 
  20   4   4      245.11      245.15     18.67 o 
  22   4   4        0.49        1.86     10.14 o 
  24   4   4      533.72      599.01     29.23 o 
  26   4   4       44.99       46.84     13.57 o 
  28   4   4      263.69      299.21     22.64 o 
  30   4   4        8.90       16.00     13.54 o 
  32   4   4       39.99       56.27     18.90 o 
  34   4   4        0.96       -8.43     18.69 o 
  36   4   4        0.44        1.14     22.83 o 
  38   4   4        0.30        4.50     21.92 o 
  40   4   4        0.59        2.43     44.71 o 
 -41   5   4       50.19       59.74     29.19 o 
 -39   5   4       22.77       34.85     27.36 o 
 -37   5   4        5.36        2.05     16.50 o 
 -35   5   4       37.66       26.31     14.65 o 
 -33   5   4      485.33      447.31     40.66 o 
 -31   5   4        9.92        9.96     16.22 o 
 -29   5   4     1170.64     1444.97     43.15 o 
 -27   5   4     1820.57     2094.69     55.13 o 
 -25   5   4      199.89      253.23     18.53 o 
 -23   5   4      968.67      877.33     28.78 o 
 -21   5   4      812.98      854.74     27.06 o 
 -19   5   4       13.05       10.60      8.27 o 
 -17   5   4     1416.19     1123.00     34.23 o 
 -15   5   4      495.39      747.38     18.59 o 
 -13   5   4      603.56      442.27     14.98 o 
 -11   5   4      513.80      551.97     15.71 o 
  -9   5   4     1476.01     1528.43     27.74 o 
  -7   5   4        5.72        7.75      4.93 o 
  -5   5   4     2272.82     2185.88     35.08 o 
  -3   5   4      675.17      744.89     17.89 o 
  -1   5   4     2244.63     2045.29     36.22 o 
   1   5   4     1895.63     2050.69     33.00 o 
   3   5   4       26.86       18.02      5.25 o 
   5   5   4     4716.50     4342.40     66.80 o 
   7   5   4      360.33      326.95     17.55 o 
   9   5   4      261.38      310.27     17.13 o 
  11   5   4       21.77        3.84      6.12 o 
  13   5   4      865.80      874.06     28.72 o 
  15   5   4     3532.75     3625.52     69.84 o 
  17   5   4      100.03      121.27     14.29 o 
  19   5   4       54.56       50.92     12.35 o 
  21   5   4       90.62       57.85     13.83 o 
  23   5   4        4.41      -17.71     11.81 o 
  25   5   4       12.87       42.95     13.86 o 
  27   5   4      171.39      160.28     18.74 o 
  29   5   4      212.88      219.11     29.54 o 
  31   5   4       74.96       65.99     23.01 o 
  33   5   4        0.27      -21.69     14.46 o 
  35   5   4      173.36      203.89     49.27 o 
  37   5   4        0.27       18.75     22.83 o 
  39   5   4      173.93      229.39     81.82 o 
 -40   6   4       20.06       12.05     26.21 o 
 -38   6   4        0.68       20.96     18.64 o 
 -36   6   4        0.06        4.33     17.19 o 
 -34   6   4       12.22       21.72     16.14 o 
 -32   6   4       30.95       21.19     16.58 o 
 -30   6   4        9.58       20.85     12.97 o 
 -28   6   4       22.33        5.22     11.65 o 
 -26   6   4      122.99      123.42     16.18 o 
 -24   6   4      154.67      162.53     16.81 o 
 -22   6   4      526.92      565.36     25.12 o 
 -20   6   4     4949.52     5196.06     85.13 o 
 -18   6   4      463.16      466.38     30.07 o 
 -16   6   4     1165.37     1289.71     32.73 o 
 -14   6   4      173.12      178.02     15.90 o 
 -12   6   4     3204.26     3078.21     47.70 o 
 -10   6   4      219.00      190.90     11.39 o 
  -8   6   4      465.18      336.57     14.37 o 
  -6   6   4      163.19      284.22     12.95 o 
  -4   6   4      500.64      326.81     13.76 o 
  -2   6   4      115.28      128.17     10.72 o 
   0   6   4     3388.12     3431.88     50.55 o 
   2   6   4      906.06     1025.78     22.21 o 
   4   6   4      154.78      263.15     13.98 o 
   6   6   4      131.63      113.39     10.73 o 
   8   6   4       46.41       86.56      9.78 o 
  10   6   4      850.14      897.36     33.26 o 
  12   6   4      313.02      333.66     21.81 o 
  14   6   4      165.74      121.78     15.51 o 
  16   6   4       12.23        9.40     10.40 o 
  18   6   4      172.35      145.86     19.42 o 
  20   6   4      423.68      372.48     24.41 o 
  22   6   4       53.32       34.79     13.67 o 
  24   6   4      582.29      647.88     40.32 o 
  26   6   4        1.83       -5.94     15.64 o 
  28   6   4       40.63       40.39     17.63 o 
  30   6   4      231.75      240.98     27.56 o 
  32   6   4       11.97      -11.08     17.39 o 
  34   6   4        8.34      -18.15     15.63 o 
  36   6   4       12.63      -10.15     17.77 o 
 -39   7   4      181.47      258.78     49.47 o 
 -37   7   4      170.25      212.91     36.11 o 
 -35   7   4       36.41       51.71     20.27 o 
 -33   7   4       31.50       43.57     18.94 o 
 -31   7   4       81.77       86.75     21.24 o 
 -29   7   4      368.57      435.67     34.34 o 
 -27   7   4       72.73      120.55     18.65 o 
 -25   7   4      169.22      154.86     18.91 o 
 -23   7   4      496.61      519.34     26.46 o 
 -21   7   4     1525.60     1662.50     42.10 o 
 -19   7   4      289.94      303.24     20.51 o 
 -17   7   4     3865.24     3989.40     70.51 o 
 -15   7   4      267.34      326.61     19.72 o 
 -13   7   4       46.64       49.75     10.74 o 
 -11   7   4       12.76       22.27      7.34 o 
  -9   7   4      169.51      184.82     12.17 o 
  -7   7   4       42.44       30.21      7.56 o 
  -5   7   4      706.13      627.21     20.19 o 
  -3   7   4       34.80       17.87      7.34 o 
  -1   7   4      678.13      722.67     20.46 o 
   1   7   4      606.62      783.06     24.12 o 
   3   7   4        3.16       18.40      8.68 o 
   5   7   4      355.34      357.43     18.57 o 
   7   7   4      288.80      330.57     17.57 o 
   9   7   4      475.73      393.28     34.13 o 
  11   7   4      360.53      342.03     22.80 o 
  13   7   4      168.11      160.87     17.89 o 
  15   7   4     1025.61     1032.19     35.75 o 
  17   7   4      525.58      659.59     36.26 o 
  19   7   4      115.16      123.30     17.34 o 
  21   7   4       38.19       26.33     14.92 o 
  23   7   4      174.86      151.47     19.53 o 
  25   7   4       32.82       19.19     15.71 o 
  27   7   4      321.80      237.26     26.99 o 
  29   7   4        0.04        2.92     29.39 o 
  31   7   4       38.18       29.06     18.64 o 
  33   7   4        2.06       10.17     19.89 o 
  35   7   4        8.27       23.60     19.75 o 
 -36   8   4       72.09      129.75     25.95 o 
 -34   8   4        6.31      -26.27     18.08 o 
 -32   8   4       67.25       95.78     24.06 o 
 -30   8   4        3.39       24.80     17.18 o 
 -28   8   4      242.23      264.81     28.98 o 
 -26   8   4      138.37       80.54     20.19 o 
 -24   8   4       53.57      123.94     25.81 o 
 -22   8   4      211.48      216.33     19.31 o 
 -20   8   4        1.93        0.95     11.69 o 
 -18   8   4      558.67      619.93     28.55 o 
 -16   8   4      577.64      597.32     26.75 o 
 -14   8   4     2650.94     2549.06     76.31 o 
 -12   8   4      385.20      338.20     20.54 o 
 -10   8   4     1595.91     1524.72     39.68 o 
  -8   8   4        4.25        0.39      9.64 o 
  -6   8   4      878.39      939.41     27.15 o 
  -4   8   4      872.46      755.88     22.28 o 
  -2   8   4        0.93      -12.11      8.07 o 
   0   8   4      877.96      828.85     29.27 o 
   2   8   4     2137.49     2269.07     46.80 o 
   4   8   4      734.01      527.99     23.64 o 
   6   8   4      385.20      512.24     39.83 o 
   8   8   4      191.93      262.09     21.46 o 
  10   8   4       62.34       95.09     15.84 o 
  12   8   4      102.52       94.20     16.47 o 
  14   8   4        0.00        1.67     12.35 o 
  16   8   4      180.52      178.47     28.01 o 
  18   8   4      217.99      231.81     22.75 o 
  20   8   4     1216.68     1188.39     41.87 o 
  22   8   4        1.33      -22.62     15.08 o 
  24   8   4        0.03       -5.99     16.08 o 
  26   8   4      364.32      321.63     31.40 o 
  28   8   4      153.78      108.51     22.60 o 
  30   8   4       13.70      -22.98     15.44 o 
  32   8   4        6.13       -7.53     17.51 o 
 -33   9   4        0.88      -21.53     16.78 o 
 -31   9   4       11.30       23.49     23.47 o 
 -29   9   4       64.08       35.77     20.27 o 
 -27   9   4        3.94       -3.62     16.36 o 
 -25   9   4      192.38      247.91     28.29 o 
 -23   9   4        8.43       -6.92     16.70 o 
 -21   9   4       21.12       13.66     13.69 o 
 -19   9   4      290.51      354.80     27.10 o 
 -17   9   4       13.08        2.85     11.51 o 
 -15   9   4      371.27      321.30     40.88 o 
 -13   9   4       22.61       26.98     12.82 o 
 -11   9   4      466.53      493.92     29.14 o 
  -9   9   4       10.08        0.03     11.63 o 
  -7   9   4       54.71       44.18     11.89 o 
  -5   9   4      111.11      151.06     15.91 o 
  -3   9   4        2.57      -13.82      9.21 o 
  -1   9   4       15.72       -8.08     10.04 o 
   1   9   4      907.75     1114.47     33.49 o 
   3   9   4       87.79       39.60     12.70 o 
   5   9   4     1723.65     1578.83     48.40 o 
   7   9   4      154.20      173.27     19.66 o 
   9   9   4       25.92        7.26     12.34 o 
  11   9   4        5.57      -11.59     12.67 o 
  13   9   4      178.52      124.70     18.28 o 
  15   9   4        0.81      -15.30     13.11 o 
  17   9   4       41.96       16.82     14.77 o 
  19   9   4      263.21      234.55     28.18 o 
  21   9   4      174.18      181.02     25.94 o 
  23   9   4       71.62       48.39     20.27 o 
  25   9   4      196.44      141.68     25.70 o 
  27   9   4        0.01      -11.24     17.14 o 
  29   9   4       23.27        3.73     18.46 o 
 -30  10   4       12.81       -2.50     23.51 o 
 -28  10   4        5.75       11.45     19.59 o 
 -26  10   4       32.05       79.72     22.44 o 
 -24  10   4        2.44      -18.90     16.95 o 
 -22  10   4       25.99       31.52     18.95 o 
 -20  10   4       38.76      -10.77     19.58 o 
 -18  10   4       67.56       36.65     16.38 o 
 -16  10   4       13.45       18.28     11.98 o 
 -14  10   4       84.30       83.41     26.98 o 
 -12  10   4      148.71      157.42     24.31 o 
 -10  10   4     1151.10     1130.13     40.91 o 
  -8  10   4      963.53      921.24     37.23 o 
  -6  10   4       24.38        2.43      9.45 o 
  -4  10   4      100.90       85.35     14.25 o 
  -2  10   4       32.34       21.25     12.56 o 
   0  10   4      250.97      266.29     21.03 o 
   2  10   4      656.96      782.97     35.97 o 
   4  10   4       80.32      105.44     29.11 o 
   6  10   4       37.72       51.89     16.22 o 
   8  10   4      993.94      960.06     38.41 o 
  10  10   4       72.41       79.52     17.82 o 
  12  10   4       27.26        3.41     17.58 o 
  14  10   4       75.99       77.91     18.23 o 
  16  10   4        0.28        0.09     16.79 o 
  18  10   4        0.78      -11.69     16.40 o 
  20  10   4       25.60        7.73     18.46 o 
  22  10   4       64.81       46.62     19.75 o 
  24  10   4       94.75       83.03     23.97 o 
  26  10   4       30.91       12.30     20.71 o 
 -25  11   4        6.73      -10.66     17.74 o 
 -23  11   4       18.91       19.23     19.77 o 
 -21  11   4        1.56      -12.70     25.68 o 
 -19  11   4        3.61        7.07     22.83 o 
 -17  11   4       66.47       81.53     22.60 o 
 -15  11   4       59.35       85.97     35.51 o 
 -13  11   4        0.03       -1.50     16.70 o 
 -11  11   4        8.42      -13.82     17.30 o 
  -9  11   4        2.51        8.67     19.48 o 
  -7  11   4        5.90       26.86     19.38 o 
  -5  11   4       63.23       81.48     29.97 o 
  -3  11   4        1.10      -20.73     14.92 o 
  -1  11   4      279.20      322.50     26.59 o 
   1  11   4      486.35      599.12     34.28 o 
   3  11   4      123.34      118.95     20.00 o 
   5  11   4       53.75       40.25     19.41 o 
   7  11   4      368.63      322.43     27.29 o 
   9  11   4       74.18       50.94     17.00 o 
  11  11   4       10.60       -8.67     14.65 o 
  13  11   4       12.32       13.55     18.95 o 
  15  11   4       39.20       52.11     21.80 o 
  17  11   4        3.84      -23.14     15.43 o 
  19  11   4       25.35       19.89     21.47 o 
  21  11   4       46.66       34.56     22.21 o 
 -20  12   4        5.07       19.03     41.86 o 
 -18  12   4       17.82       22.69     44.71 o 
 -16  12   4       71.85       55.40     58.03 o 
 -14  12   4        1.35      -20.71     24.73 o 
 -12  12   4        6.02       -3.37     20.16 o 
 -10  12   4        7.89      -27.22     18.15 o 
  -8  12   4        0.44      -22.44     17.63 o 
  -6  12   4      214.09      246.82     31.24 o 
  -4  12   4       59.42       66.11     34.25 o 
  -2  12   4       23.81       -3.21     49.47 o 
   0  12   4        4.23      -11.89     21.03 o 
   2  12   4        5.07        0.86     15.59 o 
   4  12   4      240.19      243.83     26.32 o 
   6  12   4        8.79      -22.16     14.77 o 
   8  12   4       22.91       19.76     16.97 o 
  10  12   4        2.54        4.11     17.58 o 
  12  12   4      109.86      119.72     26.18 o 
  14  12   4       99.83       74.62     23.68 o 
  16  12   4        0.10       -5.07     23.77 o 
  -9  13   4        2.48        5.68     22.68 o 
  -7  13   4      139.17      112.99     34.67 o 
  -5  13   4       18.24       66.09     30.59 o 
  -3  13   4      178.63      139.26     39.01 o 
  -1  13   4       18.00        4.08     26.97 o 
   1  13   4       41.69       17.50     26.51 o 
   3  13   4       58.01       94.37     32.91 o 
   5  13   4        0.62        1.58     19.38 o 
 -45   1   5       55.54       14.17     20.71 o 
 -43   1   5        2.83       36.05     21.75 o 
 -41   1   5      158.37      121.85     33.78 o 
 -39   1   5        5.24        9.22     16.72 o 
 -37   1   5       57.84       45.02     17.35 o 
 -35   1   5      153.49       68.41     42.02 o 
 -33   1   5       98.13      117.55     20.87 o 
 -31   1   5       48.03       12.86     13.15 o 
 -29   1   5        7.84       -2.81     11.10 o 
 -27   1   5      121.39       99.84     13.16 o 
 -25   1   5       26.24       13.48      8.07 o 
 -23   1   5     1682.88     1607.53     72.00 o 
 -21   1   5      137.86      126.35      8.61 o 
 -19   1   5        4.28       14.01      4.91 o 
 -17   1   5      171.92       99.76      9.08 o 
 -15   1   5    12289.73    12177.50    156.58 o 
 -13   1   5      422.59      247.13     10.27 o 
 -11   1   5      322.18      383.10     11.77 o 
  -9   1   5       31.33        8.19      4.72 o 
  -7   1   5    47358.82    45050.57    553.87 o 
  -5   1   5     3045.83     3299.71     49.10 o 
  -3   1   5    13809.14    14184.90    178.56 o 
  -1   1   5     2015.71     1997.91     32.91 o 
   1   1   5     2072.34     2078.29     47.22 o 
   3   1   5     4109.32     4184.31     58.41 o 
   5   1   5     2530.59     2812.86     39.01 o 
   7   1   5     1277.61     1494.01     24.05 o 
   9   1   5      275.17      326.59     10.67 o 
  11   1   5     3712.33     4161.94     55.14 o 
  13   1   5       31.34       47.59      6.06 o 
  15   1   5     8672.66     8963.88    119.96 o 
  17   1   5      751.32      891.55     20.21 o 
  19   1   5        1.90        7.65      6.84 o 
  21   1   5        8.81      -10.73      8.30 o 
  23   1   5       68.91       68.56     10.45 o 
  25   1   5      136.75      131.45     15.36 o 
  27   1   5     6079.43     6351.63    222.57 o 
  29   1   5       48.96       98.81     27.19 o 
  31   1   5      122.47      121.58     21.11 o 
  33   1   5      295.42      333.94     29.25 o 
  35   1   5      151.59      165.65     22.49 o 
  37   1   5       91.86       80.01     25.46 o 
  39   1   5       23.35        5.71     30.44 o 
 -44   2   5        0.24        5.09     25.26 o 
 -42   2   5        1.70        6.64     20.85 o 
 -40   2   5       92.82      107.57     24.52 o 
 -38   2   5       14.13       19.05     17.04 o 
 -36   2   5       55.62       27.08     16.22 o 
 -34   2   5       95.44       78.03     27.46 o 
 -32   2   5      226.29      138.17     22.01 o 
 -30   2   5       60.71       43.68     12.08 o 
 -28   2   5      141.89      158.51     14.67 o 
 -26   2   5      243.42      274.21     23.58 o 
 -24   2   5      470.69      595.38     21.93 o 
 -22   2   5        9.80       10.08      7.35 o 
 -20   2   5     7358.73     7453.56    108.18 o 
 -18   2   5     4080.35     4369.65     69.24 o 
 -16   2   5     1587.47     1570.31     32.91 o 
 -14   2   5      124.05      143.01     12.90 o 
 -12   2   5      107.17       87.98     14.83 o 
 -10   2   5      466.34      514.09     17.03 o 
  -8   2   5    23460.82    23838.59    300.41 o 
  -6   2   5     6066.67     5514.94     69.78 o 
  -4   2   5     2066.99     2317.03     33.86 o 
  -2   2   5     7327.96     6833.20     83.55 o 
   0   2   5     7108.20     7434.26     99.54 o 
   2   2   5      136.47      123.86      7.72 o 
   4   2   5     2311.73     2287.64     32.89 o 
   6   2   5     5651.71     4896.93     69.47 o 
   8   2   5        6.72       -2.76      4.27 o 
  10   2   5     3040.34     2904.85     51.13 o 
  12   2   5     3143.21     3592.50     55.46 o 
  14   2   5      781.06      689.86     19.26 o 
  16   2   5     2056.47     2019.16     37.51 o 
  18   2   5      339.33      355.80     16.20 o 
  20   2   5     1368.44     1214.42     32.11 o 
  22   2   5      805.44      779.37     31.86 o 
  24   2   5      200.18      256.95     19.05 o 
  26   2   5      889.42      989.62     39.17 o 
  28   2   5     2615.86     2866.67     72.94 o 
  30   2   5      305.44      277.14     32.78 o 
  32   2   5        3.46        6.40     15.30 o 
  34   2   5       60.21       52.15     18.42 o 
  36   2   5      184.93      197.12     31.43 o 
  38   2   5       44.21       30.76     19.65 o 
  40   2   5        0.16        4.79     21.44 o 
 -43   3   5       29.46       11.67     27.74 o 
 -41   3   5      128.22      163.12     41.59 o 
 -39   3   5       12.82       -5.42     18.04 o 
 -37   3   5      206.30      214.69     32.23 o 
 -35   3   5       11.04       11.42     16.68 o 
 -33   3   5        0.61        7.79     15.61 o 
 -31   3   5       65.59       27.41     10.87 o 
 -29   3   5      235.37      254.35     20.49 o 
 -27   3   5     1417.58     1389.29     35.90 o 
 -25   3   5       33.51       38.18      9.95 o 
 -23   3   5      236.39      271.53     25.92 o 
 -21   3   5       10.72        7.61      6.73 o 
 -19   3   5       92.71      112.52     11.47 o 
 -17   3   5        0.37       -4.16      6.68 o 
 -15   3   5     1434.76     1374.25     31.64 o 
 -13   3   5    10447.23     9714.91    133.29 o 
 -11   3   5     1462.15     1123.25     26.23 o 
  -9   3   5     1517.65     1519.04     29.83 o 
  -7   3   5     5763.39     5538.89     70.86 o 
  -5   3   5    19127.93    19596.68    225.05 o 
  -3   3   5    11400.50    11158.55    132.43 o 
  -1   3   5       61.61       66.58      6.22 o 
   1   3   5       60.09      124.10      7.31 o 
   3   3   5     4345.52     4165.78     54.72 o 
   5   3   5    10602.59     9888.76    148.40 o 
   7   3   5     6998.38     7660.22    118.79 o 
   9   3   5     7086.99     6950.37    110.16 o 
  11   3   5      706.37      681.90     23.53 o 
  13   3   5     1494.91     1417.07     28.45 o 
  15   3   5     2784.01     2645.86     57.71 o 
  17   3   5      601.92      485.50     38.83 o 
  19   3   5       43.22       71.13     14.20 o 
  21   3   5     2285.71     2355.49    120.69 o 
  23   3   5       87.74       96.74     15.08 o 
  25   3   5       12.01       -3.13     11.46 o 
  27   3   5      265.56      256.49     40.10 o 
  29   3   5      349.21      352.91     24.43 o 
  31   3   5     1007.96     1028.33     43.89 o 
  33   3   5       19.02       20.87     20.56 o 
  35   3   5        3.15      -21.77     16.40 o 
  37   3   5       30.73       42.62     23.29 o 
  39   3   5        8.63       13.92     23.51 o 
 -42   4   5       22.49       20.07     20.71 o 
 -40   4   5        3.11       22.86     20.97 o 
 -38   4   5       23.25        6.24     18.65 o 
 -36   4   5       29.45       58.03     20.69 o 
 -34   4   5       28.71       10.72     10.66 o 
 -32   4   5       21.79       25.04      9.86 o 
 -30   4   5      101.49       96.63     14.49 o 
 -28   4   5       29.49       42.32     11.57 o 
 -26   4   5       61.28       54.88     12.04 o 
 -24   4   5       49.14       23.05     10.46 o 
 -22   4   5      744.68      706.71     24.82 o 
 -20   4   5      146.07      112.11     12.33 o 
 -18   4   5     3549.47     3630.27     62.44 o 
 -16   4   5     1739.64     2057.39     41.44 o 
 -14   4   5      783.66      835.67     24.43 o 
 -12   4   5      926.83      889.16     19.13 o 
 -10   4   5     5039.54     5145.12     74.89 o 
  -8   4   5       79.42       57.96      6.27 o 
  -6   4   5     1196.57     1081.62     21.72 o 
  -4   4   5     4545.51     4616.19     61.54 o 
  -2   4   5      129.28       99.43      7.53 o 
   0   4   5     2218.45     2264.21     34.70 o 
   2   4   5       13.16        8.10      4.66 o 
   4   4   5      971.17     1084.08     24.49 o 
   6   4   5     2688.10     2492.09     42.43 o 
   8   4   5      744.80      962.23     29.69 o 
  10   4   5     1161.58      998.12     29.46 o 
  12   4   5     4789.62     5335.25     91.98 o 
  14   4   5     3936.16     3861.92     72.35 o 
  16   4   5      976.23      852.22     29.27 o 
  18   4   5      225.96      249.71     18.74 o 
  20   4   5       73.81       61.25     13.27 o 
  22   4   5      106.14       86.83     14.77 o 
  24   4   5       34.45       30.04     13.00 o 
  26   4   5      169.26      180.44     19.13 o 
  28   4   5      205.84      184.70     27.19 o 
  30   4   5        2.07      -14.32      9.55 o 
  32   4   5       69.62       51.92     23.29 o 
  34   4   5        0.14        3.81     21.03 o 
  36   4   5        1.32       16.05     20.41 o 
  38   4   5        5.77       -1.85     22.40 o 
 -41   5   5       27.84       19.98     31.39 o 
 -39   5   5       64.80       40.29     29.49 o 
 -37   5   5       10.03       22.44     19.77 o 
 -35   5   5        3.74       -6.50     13.01 o 
 -33   5   5        3.35       14.34     12.72 o 
 -31   5   5       27.61       24.87     12.65 o 
 -29   5   5       45.91       49.35     14.64 o 
 -27   5   5       76.07       62.68     13.50 o 
 -25   5   5        3.10      -14.55      9.70 o 
 -23   5   5      599.57      624.29     25.61 o 
 -21   5   5     1008.59      970.23     29.27 o 
 -19   5   5       12.82       29.63      9.59 o 
 -17   5   5      158.15      155.83     13.39 o 
 -15   5   5      797.59      959.99     27.17 o 
 -13   5   5      231.09      204.87     11.08 o 
 -11   5   5      148.36      187.19     11.53 o 
  -9   5   5      200.62      210.02     11.06 o 
  -7   5   5     5374.47     5558.69     82.36 o 
  -5   5   5      758.08      753.95     18.64 o 
  -3   5   5       88.63      174.86     10.16 o 
  -1   5   5       87.23       73.65      7.37 o 
   1   5   5      580.39      499.40     17.96 o 
   3   5   5      498.18      422.56     12.62 o 
   5   5   5      114.20      118.04     10.21 o 
   7   5   5     2178.21     2370.07     42.69 o 
   9   5   5       26.80       37.48      9.76 o 
  11   5   5     2187.38     1945.69     53.51 o 
  13   5   5     1253.40     1326.00     37.29 o 
  15   5   5      302.67      330.00     21.16 o 
  17   5   5        2.05       -8.90      9.27 o 
  19   5   5      537.22      580.76     35.99 o 
  21   5   5      205.67      206.85     19.04 o 
  23   5   5       55.56       19.67     12.26 o 
  25   5   5      182.24      207.03     20.98 o 
  27   5   5      226.38      218.12     20.97 o 
  29   5   5       38.38       26.36     14.47 o 
  31   5   5        3.10       -2.57     15.38 o 
  33   5   5        2.00        6.98     23.62 o 
  35   5   5       73.11       85.62     25.46 o 
  37   5   5       46.55       58.54     26.00 o 
 -40   6   5      125.63      128.50     34.13 o 
 -38   6   5        1.22       -0.09     16.38 o 
 -36   6   5        0.21        4.58     21.71 o 
 -34   6   5       20.47        2.47     15.66 o 
 -32   6   5       57.80       70.92     15.30 o 
 -30   6   5      152.75      204.03     20.21 o 
 -28   6   5      118.72      126.44     16.69 o 
 -26   6   5       42.90       43.92     13.08 o 
 -24   6   5     1026.35     1252.05     50.18 o 
 -22   6   5     2073.97     2062.45     51.86 o 
 -20   6   5      110.29      102.76     14.25 o 
 -18   6   5        1.33      -11.11      7.40 o 
 -16   6   5       57.38       91.04     11.87 o 
 -14   6   5      581.64      562.32     21.35 o 
 -12   6   5      464.32      367.01     28.94 o 
 -10   6   5     3317.19     3606.64     54.13 o 
  -8   6   5      158.91      203.54     11.78 o 
  -6   6   5       64.21       61.52      7.83 o 
  -4   6   5       10.77       11.24      5.91 o 
  -2   6   5       24.86       27.17      6.45 o 
   0   6   5      127.77      144.27      9.83 o 
   2   6   5      392.79      372.87     21.34 o 
   4   6   5      369.03      300.15     15.77 o 
   6   6   5      162.19      169.48     12.99 o 
   8   6   5      110.16      104.27     13.97 o 
  10   6   5      981.39      966.22     32.16 o 
  12   6   5        8.40        2.58     10.40 o 
  14   6   5      936.80      925.24     44.86 o 
  16   6   5      110.28       74.82     14.47 o 
  18   6   5      654.86      502.05     28.03 o 
  20   6   5      229.20      231.27     20.61 o 
  22   6   5       21.54       44.15     18.12 o 
  24   6   5        3.44      -11.32     12.48 o 
  26   6   5        8.57      -16.72     11.75 o 
  28   6   5       35.17       59.21     23.37 o 
  30   6   5        0.31        3.87     15.90 o 
  32   6   5       13.03        9.07     17.85 o 
  34   6   5        6.04        1.19     18.41 o 
  36   6   5        8.54       39.17     25.59 o 
 -39   7   5       98.58      167.44     41.86 o 
 -37   7   5       48.28       75.99     22.44 o 
 -35   7   5       24.53       52.85     19.94 o 
 -33   7   5       10.15       -9.55     15.90 o 
 -31   7   5       49.10       64.77     19.99 o 
 -29   7   5       50.95       27.90     13.55 o 
 -27   7   5      164.83      148.49     17.77 o 
 -25   7   5        0.85      -15.74     10.91 o 
 -23   7   5      132.80      107.76     15.58 o 
 -21   7   5       87.18      104.94     15.65 o 
 -19   7   5      745.22      711.38     32.43 o 
 -17   7   5     2642.56     2670.63     54.32 o 
 -15   7   5      730.89      752.18     26.28 o 
 -13   7   5      526.85      523.76     26.43 o 
 -11   7   5      111.79      156.36     14.11 o 
  -9   7   5      109.94      133.76     11.03 o 
  -7   7   5        1.49        1.95      6.52 o 
  -5   7   5      323.68      327.80     15.43 o 
  -3   7   5      231.76      224.64     13.86 o 
  -1   7   5      275.31      250.33     16.28 o 
   1   7   5      381.92      293.13     17.51 o 
   3   7   5      527.57      562.73     21.79 o 
   5   7   5      574.04      636.92     22.46 o 
   7   7   5      136.79      151.79     17.03 o 
   9   7   5      527.71      623.36     27.60 o 
  11   7   5      847.54      887.24     32.97 o 
  13   7   5        7.88       15.93     12.08 o 
  15   7   5     2683.47     2800.35     63.53 o 
  17   7   5      539.38      531.90     29.88 o 
  19   7   5      131.26      148.85     18.88 o 
  21   7   5      473.11      451.26     29.05 o 
  23   7   5       43.98       51.99     15.52 o 
  25   7   5      114.48      110.05     21.55 o 
  27   7   5      136.71      116.26     28.30 o 
  29   7   5       39.31       18.04     18.18 o 
  31   7   5       32.16       23.02     19.00 o 
  33   7   5        0.61      -11.06     17.74 o 
 -36   8   5        5.78       11.96     23.28 o 
 -34   8   5        0.70        2.42     18.61 o 
 -32   8   5       32.24       36.01     20.69 o 
 -30   8   5        4.75        3.12     16.78 o 
 -28   8   5        9.28        8.84     16.51 o 
 -26   8   5       30.24        6.14     19.62 o 
 -24   8   5       79.43      119.32     17.13 o 
 -22   8   5      219.06      249.95     20.39 o 
 -20   8   5       34.08       43.28     13.79 o 
 -18   8   5     1640.41     1666.80     42.93 o 
 -16   8   5       41.98       54.89     19.06 o 
 -14   8   5       46.14       21.72     16.25 o 
 -12   8   5       34.16       10.55     10.06 o 
 -10   8   5       76.19       86.66     13.01 o 
  -8   8   5      956.98     1025.90     27.25 o 
  -6   8   5      206.29      199.10     17.58 o 
  -4   8   5      264.76      226.99     17.23 o 
  -2   8   5       55.21       55.33     11.35 o 
   0   8   5       90.55       70.90     12.30 o 
   2   8   5      568.50      501.84     22.99 o 
   4   8   5      521.34      538.48     27.41 o 
   6   8   5      351.07      337.16     24.13 o 
   8   8   5      149.56      152.47     20.39 o 
  10   8   5        3.88       27.33     16.83 o 
  12   8   5       18.73       11.55     12.51 o 
  14   8   5      204.71      147.40     19.48 o 
  16   8   5      861.23      828.71     35.16 o 
  18   8   5      494.57      516.14     47.80 o 
  20   8   5      128.70      154.67     20.32 o 
  22   8   5       92.52      107.76     18.93 o 
  24   8   5       21.34      -19.49     16.18 o 
  26   8   5        6.64        0.84     17.14 o 
  28   8   5       12.72       23.28     18.68 o 
  30   8   5       26.26       -1.90     17.77 o 
  32   8   5       21.05       -2.57     22.75 o 
 -33   9   5        2.56       17.99     34.25 o 
 -31   9   5       57.52       70.01     22.63 o 
 -29   9   5      169.82      285.09     47.46 o 
 -27   9   5       48.81       86.98     22.00 o 
 -25   9   5        2.96        3.58     16.93 o 
 -23   9   5       14.75       -3.23     17.41 o 
 -21   9   5       71.41       62.56     16.15 o 
 -19   9   5      115.02      105.67     16.16 o 
 -17   9   5      240.20      220.97     18.63 o 
 -15   9   5      135.82      115.01     16.25 o 
 -13   9   5      399.74      453.05     25.27 o 
 -11   9   5     1169.17     1070.59     60.75 o 
  -9   9   5      244.69      230.39     26.46 o 
  -7   9   5     2360.19     2436.60     60.68 o 
  -5   9   5      350.04      357.59     21.40 o 
  -3   9   5       20.75       30.47     11.99 o 
  -1   9   5        0.84       -0.68     10.53 o 
   1   9   5      395.53      298.70     20.48 o 
   3   9   5       23.44       46.06     16.04 o 
   5   9   5      103.03      101.45     16.90 o 
   7   9   5       18.01       14.61     13.86 o 
   9   9   5      360.68      277.66     27.19 o 
  11   9   5      571.88      635.88     34.02 o 
  13   9   5      380.14      356.90     27.17 o 
  15   9   5      126.60       83.41     27.46 o 
  17   9   5       15.21        0.71     14.22 o 
  19   9   5        9.91        7.56     15.15 o 
  21   9   5      142.77      165.66     32.26 o 
  23   9   5      147.11      155.63     25.20 o 
  25   9   5       91.63       74.88     22.07 o 
  27   9   5      200.15      290.11     32.50 o 
  29   9   5       34.75       28.14     26.64 o 
 -30  10   5        2.61        0.67     22.75 o 
 -28  10   5        5.46       -3.83     20.27 o 
 -26  10   5        0.18        4.60     18.41 o 
 -24  10   5        6.70      -14.09     19.55 o 
 -22  10   5        0.00      -14.97     16.02 o 
 -20  10   5       47.28       14.23     15.28 o 
 -18  10   5      101.01       38.68     25.86 o 
 -16  10   5       66.16       63.30     20.24 o 
 -14  10   5        0.09      -17.20     14.55 o 
 -12  10   5       46.19       54.49     20.98 o 
 -10  10   5       72.43       85.84     23.01 o 
  -8  10   5      113.29      115.93     19.10 o 
  -6  10   5        6.92        2.42     14.06 o 
  -4  10   5      250.19      252.84     24.99 o 
  -2  10   5       13.67       20.65     13.33 o 
   0  10   5     1304.38     1616.85     67.07 o 
   2  10   5      117.69      159.34     20.49 o 
   4  10   5       53.88       43.95     16.24 o 
   6  10   5       15.84       -1.47     14.22 o 
   8  10   5      110.66      106.00     18.41 o 
  10  10   5       80.72       52.34     23.07 o 
  12  10   5       12.36        8.27     14.47 o 
  14  10   5      129.89      117.11     19.82 o 
  16  10   5       40.41       49.30     16.97 o 
  18  10   5      108.56      102.14     23.79 o 
  20  10   5        6.60        4.35     18.61 o 
  22  10   5        0.95      -14.45     18.40 o 
  24  10   5      223.97      260.14     32.44 o 
 -25  11   5        0.04       -4.34     24.99 o 
 -23  11   5       54.70       57.08     29.19 o 
 -21  11   5        2.34      -10.97     21.82 o 
 -19  11   5       43.36       84.55     24.88 o 
 -17  11   5        5.51       43.66     21.58 o 
 -15  11   5      327.54      252.10     31.07 o 
 -13  11   5       35.00       70.12     22.68 o 
 -11  11   5       35.76       68.65     21.09 o 
  -9  11   5       41.21       14.43     19.26 o 
  -7  11   5       56.24       80.65     19.18 o 
  -5  11   5       49.70       48.63     17.88 o 
  -3  11   5     1245.94     1231.36     52.70 o 
  -1  11   5      457.48      476.62     42.81 o 
   1  11   5      195.03      231.01     24.13 o 
   3  11   5      102.84       70.64     18.45 o 
   5  11   5       73.59       75.82     27.46 o 
   7  11   5       12.22      -11.78     15.25 o 
   9  11   5        9.57      -14.79     21.42 o 
  11  11   5       27.64        9.47     16.63 o 
  13  11   5        3.64      -16.03     15.55 o 
  15  11   5      132.80      139.99     25.70 o 
  17  11   5       15.28        9.60     20.64 o 
  19  11   5       13.87       18.09     21.24 o 
  21  11   5       26.95       15.02     24.62 o 
 -18  12   5       10.81      -12.05     26.64 o 
 -16  12   5        0.17       13.04     26.39 o 
 -14  12   5        6.66        5.83     29.12 o 
 -12  12   5        0.77      -24.93     20.12 o 
 -10  12   5       74.30       84.73     24.90 o 
  -8  12   5       22.20        6.09     20.36 o 
  -6  12   5       34.47        0.63     28.54 o 
  -4  12   5        9.40      -12.87     35.20 o 
  -2  12   5        0.61       -7.56     23.51 o 
   0  12   5      247.56      363.57     36.47 o 
   2  12   5        0.49        4.33     20.00 o 
   4  12   5       12.33        8.56     16.14 o 
   6  12   5       51.73       44.76     18.26 o 
   8  12   5       46.78       39.51     18.69 o 
  10  12   5        1.20       -5.79     16.75 o 
  12  12   5      108.00       92.41     24.91 o 
  14  12   5       47.83       27.93     21.84 o 
  -5  13   5       61.32       75.73     30.59 o 
  -3  13   5       97.03       95.67     32.36 o 
  -1  13   5       66.83       73.33     33.31 o 
   1  13   5       16.55       36.64     28.71 o 
 -44   0   6      177.43      156.82     74.21 o 
 -42   0   6        6.19       12.55     24.64 o 
 -40   0   6       68.03       35.78     27.56 o 
 -38   0   6      100.15       53.81     26.21 o 
 -36   0   6       76.77       37.84     23.77 o 
 -34   0   6      894.91      771.07     66.64 o 
 -32   0   6     1133.05      961.79    229.47 o 
 -30   0   6        5.00      -11.50     15.08 o 
 -28   0   6      994.21     1056.13     53.07 o 
 -26   0   6     1918.92     1806.24    143.91 o 
 -24   0   6      817.91      821.63     32.76 o 
 -22   0   6     1316.96     1450.30     51.11 o 
 -20   0   6     1896.32     1999.97     48.22 o 
 -18   0   6        3.90       -4.66      6.97 o 
 -16   0   6     1674.00     1732.68     42.64 o 
 -14   0   6     2718.89     2679.46     57.32 o 
 -12   0   6    14830.32    15571.40    257.62 o 
 -10   0   6     2336.60     2314.85     50.20 o 
  -8   0   6    20225.94    21980.17    355.49 o 
  -6   0   6    26744.00    26353.21    422.82 o 
  -4   0   6     5160.62     5012.47    113.99 o 
  -2   0   6       14.58        8.46      5.58 o 
   0   0   6     7409.04     7387.86    157.37 o 
   2   0   6    28646.85    28529.97    455.39 o 
   4   0   6      151.96      263.85     15.58 o 
   6   0   6    45576.70    45579.82    720.31 o 
   8   0   6     7506.90     6849.20    121.01 o 
  10   0   6     1094.71     1195.96     32.17 o 
  12   0   6      100.46       78.36     10.61 o 
  14   0   6     1619.07     1585.52     39.62 o 
  16   0   6     3816.79     3903.68     78.12 o 
  18   0   6     1213.68     1220.95     35.15 o 
  20   0   6       51.02       39.96     13.45 o 
  22   0   6      364.23      382.54     39.97 o 
  24   0   6      268.85      194.81     25.46 o 
  26   0   6      169.37      177.95     34.25 o 
  28   0   6      477.28      407.51     44.73 o 
  30   0   6     1412.99     1584.95     64.27 o 
  32   0   6       70.12       64.69     32.35 o 
  34   0   6      594.29      616.68     68.52 o 
  36   0   6      138.99      182.66     43.76 o 
  38   0   6        0.27       20.93     32.34 o 
 -45   1   6       11.21       10.58     22.63 o 
 -43   1   6       15.20       43.87     20.26 o 
 -41   1   6       49.63       44.07     20.37 o 
 -39   1   6        1.03       -6.85     16.63 o 
 -37   1   6        4.18        7.99     16.18 o 
 -35   1   6       99.62      102.16     19.38 o 
 -33   1   6      180.88      182.17     21.60 o 
 -31   1   6        7.95       12.99     12.91 o 
 -29   1   6       67.20       56.05     23.11 o 
 -27   1   6       32.81       -0.57     10.63 o 
 -25   1   6      225.33      180.17     13.97 o 
 -23   1   6        1.25       -2.83      6.91 o 
 -21   1   6       43.20       41.03      6.29 o 
 -19   1   6     2443.38     2305.50     41.81 o 
 -17   1   6     1914.09     1931.83     34.30 o 
 -15   1   6     4900.14     4796.56     64.09 o 
 -13   1   6    11095.97    12012.26    143.35 o 
 -11   1   6        1.10       -1.03      4.46 o 
  -9   1   6       34.22       40.75      6.21 o 
  -7   1   6     2167.59     2519.21     41.75 o 
  -5   1   6     1192.16     1465.54     27.89 o 
  -3   1   6     6151.67     5170.78     66.52 o 
  -1   1   6     1180.64     1460.60     24.71 o 
   1   1   6     2446.23     2391.45     38.22 o 
   3   1   6     1667.76     1767.30     28.03 o 
   5   1   6     3562.48     3669.29     49.98 o 
   7   1   6       45.04       19.97      5.39 o 
   9   1   6     5946.77     6429.57     80.97 o 
  11   1   6     2678.64     2825.50     41.36 o 
  13   1   6      462.68      445.87     19.58 o 
  15   1   6      374.10      587.27     16.14 o 
  17   1   6       96.65      127.99     12.09 o 
  19   1   6       75.39       95.99     10.72 o 
  21   1   6      166.72      190.80     13.96 o 
  23   1   6       15.78       -6.93     10.20 o 
  25   1   6       79.08       99.52     20.49 o 
  27   1   6     2373.37     2294.93    208.72 o 
  29   1   6       11.24      -14.48     14.00 o 
  31   1   6       20.78       16.13     17.26 o 
  33   1   6       37.15       17.72     27.95 o 
  35   1   6        1.19       23.03     16.68 o 
  37   1   6        2.51       12.52     28.54 o 
  39   1   6      131.04       62.79     34.25 o 
 -44   2   6       19.49       18.37     23.47 o 
 -42   2   6       31.82       65.94     23.02 o 
 -40   2   6        0.05       14.99     17.44 o 
 -38   2   6       45.88       10.25     16.40 o 
 -36   2   6       86.05       49.61     18.64 o 
 -34   2   6       27.50       46.41     17.60 o 
 -32   2   6        6.15        2.76     15.38 o 
 -30   2   6      120.88       80.57     16.61 o 
 -28   2   6       39.84       22.76     10.21 o 
 -26   2   6       64.09       63.61     11.19 o 
 -24   2   6      305.60      355.07     18.85 o 
 -22   2   6       49.29       59.92      9.65 o 
 -20   2   6        1.06       -2.30      6.45 o 
 -18   2   6      360.89      348.11     17.30 o 
 -16   2   6     2285.70     3074.30     53.26 o 
 -14   2   6     1485.85     1059.69     34.20 o 
 -12   2   6     4333.98     4018.19     60.95 o 
 -10   2   6     4526.16     3972.18     54.70 o 
  -8   2   6     4622.43     3961.27     59.22 o 
  -6   2   6     1393.04     1299.15     25.86 o 
  -4   2   6      592.59      718.82     17.98 o 
  -2   2   6     3075.54     4078.25     54.46 o 
   0   2   6       94.21       87.82     20.58 o 
   2   2   6     3160.01     3555.49     48.31 o 
   4   2   6     1873.64     1731.87     29.45 o 
   6   2   6       60.95       42.11      7.97 o 
   8   2   6      359.15      321.46     24.87 o 
  10   2   6     9843.00     9959.48    132.98 o 
  12   2   6      426.55      478.22     17.03 o 
  14   2   6      217.15      264.02     13.93 o 
  16   2   6       63.16       94.43      9.86 o 
  18   2   6       50.45       45.62      8.59 o 
  20   2   6      873.73      854.16     24.38 o 
  22   2   6      892.07      845.93     62.66 o 
  24   2   6      349.79      359.39     28.11 o 
  26   2   6     2090.87     2313.47    106.43 o 
  28   2   6      239.24      283.85     27.08 o 
  30   2   6       57.38       54.09     17.12 o 
  32   2   6      182.66      271.85     27.73 o 
  34   2   6        0.66        2.30     15.93 o 
  36   2   6       47.12       31.79     22.40 o 
  38   2   6        0.64       17.12     22.87 o 
 -43   3   6       12.18       24.22     22.86 o 
 -41   3   6        4.66        4.19     19.77 o 
 -39   3   6       14.41        8.61     17.32 o 
 -37   3   6        4.77        1.58     19.04 o 
 -35   3   6       18.79        6.62     17.19 o 
 -33   3   6       31.40       11.99     15.65 o 
 -31   3   6       42.26       56.06     12.46 o 
 -29   3   6       52.40       22.07     10.59 o 
 -27   3   6      848.96      827.03     28.34 o 
 -25   3   6      529.06      523.58     23.44 o 
 -23   3   6       59.07       42.39     10.11 o 
 -21   3   6      103.58       75.18     18.13 o 
 -19   3   6      530.09      712.62     27.92 o 
 -17   3   6      340.58      284.19     16.81 o 
 -15   3   6       88.73       81.00     12.10 o 
 -13   3   6    13846.03    13812.03    184.55 o 
 -11   3   6      890.05     1106.75     21.75 o 
  -9   3   6     2807.28     3070.15     49.35 o 
  -7   3   6     1421.06     1332.91     24.72 o 
  -5   3   6     3315.65     3250.47     46.54 o 
  -3   3   6      174.99      194.75     10.14 o 
  -1   3   6     9829.78    10098.92    121.65 o 
   1   3   6      361.27      474.94     15.32 o 
   3   3   6     1179.49     1022.89     27.01 o 
   5   3   6      217.01      199.81      8.31 o 
   7   3   6    14518.08    14267.43    209.16 o 
   9   3   6       12.14       28.10      8.79 o 
  11   3   6      146.80      163.64     12.18 o 
  13   3   6     1460.01     1353.84     31.74 o 
  15   3   6      996.52     1189.39     47.79 o 
  17   3   6       74.80       38.45     15.10 o 
  19   3   6     1304.92     1391.65     60.80 o 
  21   3   6     4945.14     4951.29    128.53 o 
  23   3   6      164.95      137.70     17.05 o 
  25   3   6      144.52      181.87     19.15 o 
  27   3   6      361.90      410.43     30.73 o 
  29   3   6      388.58      441.46     32.22 o 
  31   3   6        2.43       24.58     16.18 o 
  33   3   6       46.27       82.24     24.10 o 
  35   3   6      155.78      113.55     49.47 o 
  37   3   6       37.10        9.13     39.95 o 
  39   3   6        1.56       22.99     29.49 o 
 -42   4   6       10.95        0.97     21.55 o 
 -40   4   6        6.30       30.80     20.71 o 
 -38   4   6      219.74      276.33     37.39 o 
 -36   4   6      232.38      224.95     24.10 o 
 -34   4   6       38.70       28.75     16.20 o 
 -32   4   6       70.49       71.01     14.06 o 
 -30   4   6      342.62      413.46     28.33 o 
 -28   4   6      569.95      525.32     30.93 o 
 -26   4   6       91.83      100.62     14.14 o 
 -24   4   6      798.69      926.84     40.14 o 
 -22   4   6      118.86      146.69     14.56 o 
 -20   4   6      188.02      193.73     23.94 o 
 -18   4   6        5.87        6.75      8.33 o 
 -16   4   6      166.71      210.52     14.99 o 
 -14   4   6     6070.40     6096.93     91.77 o 
 -12   4   6      442.87      546.55     14.95 o 
 -10   4   6     1844.91     2108.08     40.51 o 
  -8   4   6      708.96      847.73     19.43 o 
  -6   4   6     8169.89     8017.95    100.55 o 
  -4   4   6      208.22      264.39     12.14 o 
  -2   4   6     1744.07     1894.24     37.95 o 
   0   4   6     6339.31     7048.67     89.07 o 
   2   4   6     1788.84     1902.46     33.13 o 
   4   4   6     3916.96     3387.85     63.86 o 
   6   4   6      902.07      986.38     22.98 o 
   8   4   6        8.21        9.34      7.99 o 
  10   4   6      920.02      865.58     28.23 o 
  12   4   6     5595.95     5090.62    153.04 o 
  14   4   6      126.43      145.22     15.18 o 
  16   4   6      554.58      514.18     39.84 o 
  18   4   6       61.11       55.95     13.18 o 
  20   4   6      946.55      820.68     32.71 o 
  22   4   6       23.23        5.12     11.57 o 
  24   4   6        5.60       -6.56     10.32 o 
  26   4   6       52.15       25.57     20.87 o 
  28   4   6       19.70       -0.89     12.70 o 
  30   4   6      390.38      411.52     32.18 o 
  32   4   6       93.94       79.63     19.77 o 
  34   4   6       33.48      -13.52     19.20 o 
  36   4   6       78.31       57.46     26.51 o 
  38   4   6        2.69       25.84     23.22 o 
 -41   5   6        4.20       -8.86     23.51 o 
 -39   5   6       21.88        0.63     19.53 o 
 -37   5   6       79.25       52.66     18.14 o 
 -35   5   6       28.69       31.64     13.70 o 
 -33   5   6        5.41       27.76     13.38 o 
 -31   5   6       59.01       20.40     12.91 o 
 -29   5   6      959.84      893.91     32.59 o 
 -27   5   6      577.84      622.61     30.82 o 
 -25   5   6        4.51       16.56     11.54 o 
 -23   5   6      851.17      831.09     29.33 o 
 -21   5   6     2047.79     2034.31     45.32 o 
 -19   5   6        1.27       -7.23      8.09 o 
 -17   5   6      121.56      142.22     14.60 o 
 -15   5   6        3.71        5.67      7.86 o 
 -13   5   6       24.87       15.63     10.31 o 
 -11   5   6     2491.52     2529.43     40.61 o 
  -9   5   6      946.81      854.63     20.28 o 
  -7   5   6      455.45      438.85     14.85 o 
  -5   5   6     1197.23     1375.39     26.58 o 
  -3   5   6      524.42      585.52     16.63 o 
  -1   5   6      249.76      375.35     14.02 o 
   1   5   6      649.57      536.22     16.50 o 
   3   5   6     1400.84     1178.04     27.97 o 
   5   5   6       46.71       46.20      8.59 o 
   7   5   6      591.97      636.01     24.97 o 
   9   5   6     6750.56     6518.69    110.29 o 
  11   5   6      193.01      308.00     20.58 o 
  13   5   6     1140.78     1012.83     45.23 o 
  15   5   6     1794.03     1762.01     45.42 o 
  17   5   6       73.76       73.58     14.22 o 
  19   5   6      100.72       65.92     14.11 o 
  21   5   6       79.95       37.25     13.11 o 
  23   5   6       58.45       73.55     20.68 o 
  25   5   6        4.75       -1.93     12.28 o 
  27   5   6       14.39       -3.96     12.89 o 
  29   5   6        2.01       -4.84     13.11 o 
  31   5   6       54.84       34.13     21.44 o 
  33   5   6        5.90      -17.40     18.26 o 
  35   5   6       48.53       57.54     24.64 o 
 -40   6   6       34.53       22.83     27.40 o 
 -38   6   6        0.28        8.72     33.30 o 
 -36   6   6        8.30       15.89     15.19 o 
 -34   6   6       65.53       43.16     14.98 o 
 -32   6   6       23.64       21.16     13.90 o 
 -30   6   6       95.59      102.69     16.11 o 
 -28   6   6      523.49      678.41     30.62 o 
 -26   6   6       95.14       69.24     14.96 o 
 -24   6   6       80.85      150.33     17.45 o 
 -22   6   6      320.37      252.22     23.13 o 
 -20   6   6       45.63       50.14     12.42 o 
 -18   6   6       62.46       87.01     13.00 o 
 -16   6   6       61.76       58.68     11.34 o 
 -14   6   6      193.68      155.61     16.45 o 
 -12   6   6      200.49      200.45     15.36 o 
 -10   6   6     1641.49     1591.27     31.11 o 
  -8   6   6        3.60        8.04      6.02 o 
  -6   6   6      144.30      158.26     11.07 o 
  -4   6   6      316.53      287.93     13.77 o 
  -2   6   6       63.43      100.28      9.28 o 
   0   6   6     2861.91     2743.69     50.23 o 
   2   6   6     1513.08     1396.72     32.48 o 
   4   6   6      693.87      824.65     24.49 o 
   6   6   6      436.23      533.17     25.46 o 
   8   6   6        6.48       -3.74      9.75 o 
  10   6   6      781.90      673.47     28.38 o 
  12   6   6      295.88      351.55     28.02 o 
  14   6   6      690.49      596.23     28.88 o 
  16   6   6      194.96      190.03     19.50 o 
  18   6   6      630.24      615.29     39.02 o 
  20   6   6       10.46      -10.40     11.69 o 
  22   6   6       17.48       22.20     13.70 o 
  24   6   6        6.46      -15.05     12.23 o 
  26   6   6        2.28       -6.59     16.75 o 
  28   6   6        5.77       -1.17     13.47 o 
  30   6   6        0.70       -3.17     33.03 o 
  32   6   6       20.25        8.49     17.92 o 
  34   6   6        9.99       18.55     24.10 o 
 -37   7   6        9.03        8.61     19.05 o 
 -35   7   6       20.19       17.99     18.18 o 
 -33   7   6        0.00       -2.19     15.63 o 
 -31   7   6        8.59       -7.93     13.02 o 
 -29   7   6       79.94       75.00     16.19 o 
 -27   7   6      197.31      193.60     20.08 o 
 -25   7   6      513.23      432.17     26.26 o 
 -23   7   6     1178.25     1341.72     39.44 o 
 -21   7   6      364.13      365.47     23.40 o 
 -19   7   6     1950.14     1915.86     45.62 o 
 -17   7   6      186.80      200.41     17.38 o 
 -15   7   6     1196.61     1279.09    105.68 o 
 -13   7   6      110.26      123.81     13.82 o 
 -11   7   6       22.84       30.77     10.06 o 
  -9   7   6        0.61       -9.01      7.97 o 
  -7   7   6      150.93      137.07     11.43 o 
  -5   7   6     1089.38     1103.95     29.74 o 
  -3   7   6       96.95      155.71     15.23 o 
  -1   7   6      212.15      162.50     14.51 o 
   1   7   6     2474.58     2708.33     51.68 o 
   3   7   6        2.16       -6.69      8.15 o 
   5   7   6      314.52      308.69     21.65 o 
   7   7   6     1076.92     1142.46     44.48 o 
   9   7   6       88.96      140.60     23.89 o 
  11   7   6       11.37      -10.04     10.97 o 
  13   7   6      274.19      351.63     25.25 o 
  15   7   6      632.27      802.44     33.68 o 
  17   7   6     1268.36     1118.68     64.87 o 
  19   7   6     3399.32     3054.12     70.04 o 
  21   7   6       27.52       18.58     14.82 o 
  23   7   6       16.49       -8.50     13.77 o 
  25   7   6       12.78      -10.99     12.89 o 
  27   7   6       12.59       -6.23     16.12 o 
  29   7   6       15.44       -5.44     16.61 o 
  31   7   6       33.61       49.65     20.96 o 
  33   7   6       23.87        3.11     19.22 o 
 -36   8   6       12.73       22.47     56.13 o 
 -34   8   6       22.46       53.39     34.05 o 
 -32   8   6        1.62       -7.39     17.39 o 
 -30   8   6       28.07       28.67     19.42 o 
 -28   8   6       14.31        4.12     14.93 o 
 -26   8   6       64.99       84.86     17.10 o 
 -24   8   6      851.95      836.79     32.98 o 
 -22   8   6       87.36      138.43     21.55 o 
 -20   8   6      156.33      124.56     16.50 o 
 -18   8   6     1198.38     1221.26     37.05 o 
 -16   8   6      730.80      777.42     36.54 o 
 -14   8   6      161.85      152.70     21.93 o 
 -12   8   6       25.48       36.01     11.60 o 
 -10   8   6     1015.38     1138.92     39.41 o 
  -8   8   6       89.94      116.29     17.50 o 
  -6   8   6     1785.90     1897.86     47.29 o 
  -4   8   6     1578.37     1457.15     36.97 o 
  -2   8   6       78.30      122.13     14.23 o 
   0   8   6       51.62       30.19     10.62 o 
   2   8   6       78.97       32.42     12.08 o 
   4   8   6     1357.73     1434.85     42.95 o 
   6   8   6       85.72       64.36     15.15 o 
   8   8   6      188.64      223.33     20.95 o 
  10   8   6      177.06      156.91     19.42 o 
  12   8   6       61.01       76.51     16.64 o 
  14   8   6       36.31       53.76     16.27 o 
  16   8   6      358.05      374.29     27.66 o 
  18   8   6       17.38       41.63     16.52 o 
  20   8   6        3.51        8.75     14.83 o 
  22   8   6       13.09       18.51     15.02 o 
  24   8   6      137.71      143.17     31.50 o 
  26   8   6       21.07       59.84     20.71 o 
  28   8   6       16.06        3.75     19.26 o 
  30   8   6      114.67      117.25     24.91 o 
 -33   9   6       23.34       24.73     23.51 o 
 -31   9   6       22.60       32.09     20.71 o 
 -29   9   6       15.05        6.39     18.74 o 
 -27   9   6       94.55       89.02     22.38 o 
 -25   9   6       50.70       50.06     18.01 o 
 -23   9   6       21.01       14.31     15.96 o 
 -21   9   6      287.99      289.78     22.30 o 
 -19   9   6       21.52       18.02     13.41 o 
 -17   9   6       36.67       18.60     15.18 o 
 -15   9   6      351.16      414.17     29.00 o 
 -13   9   6      499.04      519.34     31.78 o 
 -11   9   6        0.99      -17.99     13.46 o 
  -9   9   6       78.24      139.14     23.32 o 
  -7   9   6      426.66      432.66     47.40 o 
  -5   9   6      369.52      357.21     25.79 o 
  -3   9   6      146.92      166.30     16.80 o 
  -1   9   6        1.73        2.30     13.18 o 
   1   9   6      230.69      174.63     22.80 o 
   3   9   6       35.84       11.75     13.36 o 
   5   9   6       42.22       40.38     14.48 o 
   7   9   6      390.36      406.12     27.83 o 
   9   9   6      124.91      121.01     18.55 o 
  11   9   6      264.94      335.97     33.78 o 
  13   9   6       46.81        9.09     14.42 o 
  15   9   6      133.55      113.48     19.51 o 
  17   9   6      226.22      217.49     23.43 o 
  19   9   6        5.25       12.34     15.59 o 
  21   9   6        0.41      -17.16     15.99 o 
  23   9   6      111.87       80.98     41.96 o 
  25   9   6       44.82       11.72     18.75 o 
  27   9   6       42.68       73.18     22.73 o 
 -28  10   6        3.12      -27.40     18.26 o 
 -26  10   6       22.17       16.56     18.79 o 
 -24  10   6      116.26      114.07     20.94 o 
 -22  10   6       50.85       46.38     16.97 o 
 -20  10   6        0.01        2.93     19.85 o 
 -18  10   6        0.00       -8.86     15.01 o 
 -16  10   6        0.23      -21.71     14.47 o 
 -14  10   6       45.78       46.34     17.78 o 
 -12  10   6       22.56       48.06     20.69 o 
 -10  10   6      190.09      209.24     24.13 o 
  -8  10   6       38.09       40.64     17.38 o 
  -6  10   6      239.91      253.62     25.08 o 
  -4  10   6       41.05       27.07     19.22 o 
  -2  10   6      214.93      244.75     27.47 o 
   0  10   6     1031.63      944.84     38.50 o 
   2  10   6        0.55       -7.91     13.91 o 
   4  10   6        0.14       -7.44     14.08 o 
   6  10   6      290.75      339.76     27.35 o 
   8  10   6      112.66       66.87     17.23 o 
  10  10   6       72.46       90.47     17.86 o 
  12  10   6        0.02      -12.01     13.47 o 
  14  10   6      313.97      370.44     30.04 o 
  16  10   6        2.11       12.45     16.21 o 
  18  10   6       70.44       60.73     18.88 o 
  20  10   6        6.83       17.17     20.19 o 
  22  10   6        0.12      -15.26     21.09 o 
  24  10   6        1.10       12.91     24.21 o 
 -25  11   6       10.59      -26.64     38.05 o 
 -23  11   6        8.31       -8.03     23.77 o 
 -21  11   6       25.97       13.91     22.39 o 
 -19  11   6       96.83      115.99     31.86 o 
 -17  11   6        0.36       -9.90     19.82 o 
 -15  11   6       90.13      118.22     25.73 o 
 -13  11   6        0.39       -2.56     18.22 o 
 -11  11   6       56.33       51.18     21.11 o 
  -9  11   6       33.41       41.87     20.87 o 
  -7  11   6       85.86      111.26     20.23 o 
  -5  11   6      233.60      212.54     29.40 o 
  -3  11   6       29.37       55.82     22.26 o 
  -1  11   6      190.41      244.39     30.38 o 
   1  11   6      258.06      267.41     25.36 o 
   3  11   6        4.24       28.55     19.50 o 
   5  11   6        5.05       -2.28     14.60 o 
   7  11   6        3.32       23.91     15.96 o 
   9  11   6        0.33      -15.55     14.29 o 
  11  11   6       10.78       13.22     15.75 o 
  13  11   6       17.30       22.72     16.93 o 
  15  11   6       43.40       44.84     18.90 o 
  17  11   6       10.36       -1.86     21.24 o 
  19  11   6       10.30       -3.63     20.81 o 
 -18  12   6       19.09       16.71     30.86 o 
 -16  12   6      132.43       88.55     40.12 o 
 -14  12   6       30.23       16.34     21.82 o 
 -12  12   6       39.19       55.16     24.21 o 
 -10  12   6        9.84      -13.87     29.91 o 
  -8  12   6        6.53       12.60     26.01 o 
  -6  12   6      245.76      216.29     38.74 o 
  -4  12   6       68.92       84.94     24.88 o 
  -2  12   6       71.59       63.06     38.06 o 
   0  12   6       10.97       14.05     24.04 o 
   2  12   6       69.22       41.15     22.86 o 
   4  12   6        0.06        2.68     16.90 o 
   6  12   6        1.02       -4.67     16.48 o 
   8  12   6       62.80       65.90     21.02 o 
  10  12   6       13.40       13.10     19.29 o 
  12  12   6        4.75       26.39     20.97 o 
 -45   1   7       17.90      -51.37     36.15 o 
 -43   1   7        1.58       19.38     22.52 o 
 -41   1   7       13.98       13.72     18.64 o 
 -39   1   7       50.79       24.38     18.74 o 
 -37   1   7       41.82       11.97     17.04 o 
 -35   1   7      479.64      375.70     50.44 o 
 -33   1   7        9.34       12.23     17.85 o 
 -31   1   7      175.12      146.40     22.58 o 
 -29   1   7      142.86      137.87     26.21 o 
 -27   1   7      122.83       84.70     15.18 o 
 -25   1   7     1048.25     1064.21     46.51 o 
 -23   1   7       64.24       87.65     11.39 o 
 -21   1   7        7.49       -0.88      7.50 o 
 -19   1   7      300.99      295.50     13.44 o 
 -17   1   7     6021.10     5915.14     78.33 o 
 -15   1   7     1730.09     1796.84     31.39 o 
 -13   1   7     2132.38     2180.38     35.82 o 
 -11   1   7     3530.43     3602.98     51.53 o 
  -9   1   7     7763.87     6992.93     88.79 o 
  -7   1   7      414.50      311.67     14.35 o 
  -5   1   7    14556.55    16842.48    238.90 o 
  -3   1   7     3716.16     3503.04    126.08 o 
  -1   1   7     3708.03     4167.13     56.58 o 
   1   1   7     4752.62     5182.27     73.68 o 
   3   1   7     7080.56     6958.65     87.28 o 
   5   1   7      696.23      857.33     20.78 o 
   7   1   7      484.92      513.15     14.57 o 
   9   1   7     6571.20     6923.80     87.86 o 
  11   1   7      936.02      974.46     20.90 o 
  13   1   7      420.36      326.55     12.79 o 
  15   1   7      713.34      830.73     22.65 o 
  17   1   7      785.25      738.15     22.17 o 
  19   1   7      125.58      142.01     20.05 o 
  21   1   7       73.37       44.52     11.77 o 
  23   1   7       19.19       22.33     12.53 o 
  25   1   7      215.53      217.01     24.89 o 
  27   1   7      948.18      941.56     74.73 o 
  29   1   7       71.75       67.90     21.40 o 
  31   1   7      204.11      231.32     29.41 o 
  33   1   7      145.72      235.16     34.29 o 
  35   1   7       18.24        6.87     22.83 o 
  37   1   7       24.25       32.34     33.30 o 
 -44   2   7       53.69       59.62     25.13 o 
 -42   2   7       17.06        7.15     18.88 o 
 -40   2   7       59.88       29.48     18.06 o 
 -38   2   7        0.10        3.63     16.35 o 
 -36   2   7       48.45       33.89     17.35 o 
 -34   2   7      322.39      264.01     29.54 o 
 -32   2   7      158.91      107.98     19.22 o 
 -30   2   7      345.57      262.04     23.51 o 
 -28   2   7      995.41      953.03     36.36 o 
 -26   2   7      900.65      840.99     28.12 o 
 -24   2   7        0.78       -7.85      8.33 o 
 -22   2   7       56.86       37.36      9.95 o 
 -20   2   7      158.65      235.19     15.81 o 
 -18   2   7      220.11      129.40     12.38 o 
 -16   2   7     1974.44     1887.95     39.66 o 
 -14   2   7    12383.73    11627.32    141.13 o 
 -12   2   7      519.51      412.87     16.22 o 
 -10   2   7      357.16      334.04     14.56 o 
  -8   2   7     2020.23     1782.64     37.29 o 
  -6   2   7      108.11      114.71      9.36 o 
  -4   2   7     1561.19     1415.41     25.86 o 
  -2   2   7     1928.56     1727.54     29.41 o 
   0   2   7     6049.28     5718.55     73.78 o 
   2   2   7     1051.12     1032.01     20.77 o 
   4   2   7     2287.86     2395.62     39.46 o 
   6   2   7     7023.31     6613.85     90.80 o 
   8   2   7     6543.04     6489.56     82.42 o 
  10   2   7     1799.24     1993.04     41.12 o 
  12   2   7      553.34      431.15     17.16 o 
  14   2   7       27.53       37.03      8.02 o 
  16   2   7       34.60        2.28      9.28 o 
  18   2   7       41.11        8.95     10.14 o 
  20   2   7      301.76      339.03     22.16 o 
  22   2   7      424.04      427.10     25.50 o 
  24   2   7     1142.49     1231.25     45.78 o 
  26   2   7      418.32      508.74     37.82 o 
  28   2   7       72.37       65.67     25.78 o 
  30   2   7      379.23      320.23     29.29 o 
  32   2   7       14.24        5.22     20.82 o 
  34   2   7        4.05        5.58     16.40 o 
  36   2   7        8.48       -0.42     17.92 o 
  38   2   7       66.76       95.13     41.86 o 
 -43   3   7        4.11       27.91     22.09 o 
 -41   3   7       21.00        3.44     18.55 o 
 -39   3   7       11.65       -8.01     17.01 o 
 -37   3   7        2.12       13.88     18.65 o 
 -35   3   7       76.70       94.78     19.09 o 
 -33   3   7      233.96      195.27     23.01 o 
 -31   3   7       85.75       20.34     14.79 o 
 -29   3   7       68.34       52.19     13.21 o 
 -27   3   7       71.72       95.68     16.42 o 
 -25   3   7      900.11      784.14     36.14 o 
 -23   3   7      169.58      159.82     14.96 o 
 -21   3   7     1848.61     1888.39     41.88 o 
 -19   3   7       61.48       92.39     14.03 o 
 -17   3   7     1162.25     1151.10     30.78 o 
 -15   3   7      439.59      528.49     20.92 o 
 -13   3   7    11121.05    11222.44    137.23 o 
 -11   3   7      130.01      138.94      9.50 o 
  -9   3   7       18.63        3.68      6.26 o 
  -7   3   7     1832.56     1406.18     26.87 o 
  -5   3   7     2073.00     2473.49     39.21 o 
  -3   3   7     2807.92     2531.82     39.35 o 
  -1   3   7     3198.31     2777.65     42.28 o 
   1   3   7        7.41       -5.14      4.88 o 
   3   3   7    10369.87    10192.52    123.70 o 
   5   3   7       89.12       65.04      6.49 o 
   7   3   7      176.61      149.68      9.66 o 
   9   3   7      483.50      514.92     20.85 o 
  11   3   7     3497.52     3386.88     65.36 o 
  13   3   7       12.67       11.69     11.26 o 
  15   3   7      432.97      401.19     23.15 o 
  17   3   7     1617.05     1419.11     48.68 o 
  19   3   7      115.52      154.35     17.79 o 
  21   3   7     2233.86     2088.60     87.93 o 
  23   3   7       47.92       69.06     15.04 o 
  25   3   7        0.20      -11.57     13.94 o 
  27   3   7        4.74       11.61     15.30 o 
  29   3   7       15.13       23.78     17.27 o 
  31   3   7      162.15      200.06     24.78 o 
  33   3   7       29.33       23.18     17.51 o 
  35   3   7      141.64      160.71     57.08 o 
  37   3   7        7.00        0.63     22.17 o 
 -42   4   7        3.90       36.02     23.84 o 
 -40   4   7        2.72       -0.61     20.36 o 
 -38   4   7       32.50       18.12     17.00 o 
 -36   4   7       56.23       40.80     17.16 o 
 -34   4   7       67.91      101.60     20.17 o 
 -32   4   7       13.42       10.71     11.95 o 
 -30   4   7      396.92      505.04     36.09 o 
 -28   4   7     1077.41     1224.83     49.83 o 
 -26   4   7       59.28       47.51     19.41 o 
 -24   4   7     1851.88     1892.90     44.10 o 
 -22   4   7       47.75       56.60     12.13 o 
 -20   4   7        5.08       22.43      9.42 o 
 -18   4   7      132.77       85.71     12.12 o 
 -16   4   7      494.10      462.39     22.08 o 
 -14   4   7     2067.15     2257.46     45.20 o 
 -12   4   7      260.69      237.17     12.32 o 
 -10   4   7        0.36        4.06      5.31 o 
  -8   4   7       11.15        4.08      5.59 o 
  -6   4   7    10175.35    10216.15    126.11 o 
  -4   4   7      384.53      384.90     15.10 o 
  -2   4   7      435.23      443.48     14.61 o 
   0   4   7     1339.20     1338.87     25.65 o 
   2   4   7     2624.61     2533.99     42.29 o 
   4   4   7     2084.09     1985.24     37.73 o 
   6   4   7     1695.49     1760.41     34.26 o 
   8   4   7     2882.18     2344.46     51.88 o 
  10   4   7      746.59      624.69     26.31 o 
  12   4   7      524.87      481.77     25.39 o 
  14   4   7      278.46      370.79     23.19 o 
  16   4   7       45.34       45.47     13.00 o 
  18   4   7       15.77       19.93     11.26 o 
  20   4   7     1645.48     1638.42    102.57 o 
  22   4   7      216.03      222.40     24.79 o 
  24   4   7       85.71       79.84     15.67 o 
  26   4   7       84.77       67.29     16.55 o 
  28   4   7      225.31      197.95     26.45 o 
  30   4   7        2.27       13.59     16.24 o 
  32   4   7        0.09        5.10     18.98 o 
  34   4   7       44.86        7.37     20.56 o 
  36   4   7        3.35        5.16     23.78 o 
 -41   5   7       17.34       19.36     23.18 o 
 -39   5   7        6.67        5.10     21.67 o 
 -37   5   7        1.02      -10.73     15.44 o 
 -35   5   7        0.70        0.10     15.76 o 
 -33   5   7       78.50       38.68     13.90 o 
 -31   5   7       20.97       10.08     13.83 o 
 -29   5   7        5.87        0.35     11.76 o 
 -27   5   7      337.80      327.69     22.70 o 
 -25   5   7      347.11      449.74     25.67 o 
 -23   5   7      513.77      583.91     26.67 o 
 -21   5   7      156.37      200.42     17.38 o 
 -19   5   7        8.21        8.32      9.05 o 
 -17   5   7       10.31        7.83      8.72 o 
 -15   5   7        2.45       12.66      8.68 o 
 -13   5   7     1590.49     1630.99    132.66 o 
 -11   5   7      840.75      888.84     21.35 o 
  -9   5   7      829.79     1058.13     23.62 o 
  -7   5   7       84.56       81.59      9.18 o 
  -5   5   7        0.00       -1.21      5.48 o 
  -3   5   7     1757.18     1935.94     42.20 o 
  -1   5   7     1001.59     1314.76     30.10 o 
   1   5   7      561.68      699.24     33.25 o 
   3   5   7       11.78       12.68      7.98 o 
   5   5   7      234.51      341.39     22.25 o 
   7   5   7      211.37      150.88     15.79 o 
   9   5   7     1220.65     1166.49     35.83 o 
  11   5   7        0.05       20.08     11.15 o 
  13   5   7       36.34       28.26     11.57 o 
  15   5   7      288.70      302.00     22.23 o 
  17   5   7        1.71       -0.16     11.51 o 
  19   5   7        0.78      -13.41     11.38 o 
  21   5   7       31.71       27.80     13.48 o 
  23   5   7        0.60      -14.82     12.03 o 
  25   5   7       12.15        4.37     17.03 o 
  27   5   7        2.31      -12.32     12.14 o 
  29   5   7      113.41      147.77     23.97 o 
  31   5   7        1.81       -7.49     17.12 o 
  33   5   7        6.73       17.23     23.28 o 
  35   5   7       22.29       28.34     25.46 o 
 -38   6   7       13.85        7.41     20.98 o 
 -36   6   7        5.50       -2.59     16.25 o 
 -34   6   7        2.16      -13.23     13.02 o 
 -32   6   7      112.22      175.74     19.83 o 
 -30   6   7       70.69       66.54     15.85 o 
 -28   6   7      337.91      385.18     25.44 o 
 -26   6   7       64.81       63.94     15.17 o 
 -24   6   7     3376.68     3811.92     90.59 o 
 -22   6   7       97.54      156.42     17.30 o 
 -20   6   7      349.51      311.69     20.94 o 
 -18   6   7        1.32        1.03      9.50 o 
 -16   6   7       24.78       27.49     10.15 o 
 -14   6   7       19.40       27.47     10.07 o 
 -12   6   7      224.68      199.78     15.69 o 
 -10   6   7      257.29      310.74     18.20 o 
  -8   6   7        3.41        8.66      6.42 o 
  -6   6   7        3.93        4.77      6.38 o 
  -4   6   7     1203.97     1200.85     26.47 o 
  -2   6   7     2834.30     3049.42     54.66 o 
   0   6   7      180.56      151.47     14.29 o 
   2   6   7      381.61      342.05     18.47 o 
   4   6   7      116.62       72.94     12.91 o 
   6   6   7     2113.88     1833.24     46.83 o 
   8   6   7       81.93       61.58     15.10 o 
  10   6   7      379.74      374.11     24.25 o 
  12   6   7      285.88      306.75     23.03 o 
  14   6   7       24.94       70.89     14.85 o 
  16   6   7      790.33      836.31     33.59 o 
  18   6   7      394.49      393.59     34.51 o 
  20   6   7        0.08      -14.34     12.53 o 
  22   6   7      115.72       96.17     17.41 o 
  24   6   7       39.49       32.78     14.70 o 
  26   6   7       85.10       71.23     17.55 o 
  28   6   7        4.02        9.25     15.65 o 
  30   6   7        5.41       -3.69     16.95 o 
  32   6   7        6.49      -19.08     21.44 o 
  34   6   7       44.58        7.55     40.91 o 
 -37   7   7        1.26       16.08     19.75 o 
 -35   7   7       13.94        7.17     27.70 o 
 -33   7   7       56.91       55.73     15.78 o 
 -31   7   7       11.18       -4.99     13.43 o 
 -29   7   7        3.83      -18.44     12.29 o 
 -27   7   7        4.22       -4.35     12.97 o 
 -25   7   7     1710.95     2019.33     49.96 o 
 -23   7   7       45.18       32.47     14.10 o 
 -21   7   7       81.26      140.62     17.38 o 
 -19   7   7      118.98      148.52     17.66 o 
 -17   7   7      236.12      226.28     21.76 o 
 -15   7   7       50.03       50.43     11.98 o 
 -13   7   7       26.80       32.03     10.51 o 
 -11   7   7        8.11       -7.95      8.45 o 
  -9   7   7      140.04      131.51     13.70 o 
  -7   7   7      612.73      666.14     23.59 o 
  -5   7   7      239.11      253.04     16.78 o 
  -3   7   7      657.79      733.39     28.02 o 
  -1   7   7       93.98       98.66     12.32 o 
   1   7   7       92.69      101.18     12.72 o 
   3   7   7      295.25      308.48     27.47 o 
   5   7   7      173.58      191.30     24.72 o 
   7   7   7       19.62       33.29     16.20 o 
   9   7   7       55.04       40.45     14.03 o 
  11   7   7       66.90       76.22     16.32 o 
  13   7   7      914.74      858.82     36.04 o 
  15   7   7      904.76      857.67     51.39 o 
  17   7   7        5.84        4.38     13.58 o 
  19   7   7      334.93      350.00     27.07 o 
  21   7   7       56.13       41.47     15.79 o 
  23   7   7        6.80        8.40     14.22 o 
  25   7   7        6.86        3.56     15.04 o 
  27   7   7       51.37       33.39     19.00 o 
  29   7   7        9.18        3.50     18.15 o 
  31   7   7        1.32       -0.29     19.71 o 
 -34   8   7        6.83       25.02     20.71 o 
 -32   8   7        5.89        7.95     19.22 o 
 -30   8   7        0.09      -18.59     14.36 o 
 -28   8   7       16.14        1.09     12.73 o 
 -26   8   7        0.83       -1.21     12.65 o 
 -24   8   7      134.98      132.42     18.20 o 
 -22   8   7      109.18      110.34     16.91 o 
 -20   8   7        5.37       12.93     12.47 o 
 -18   8   7      371.05      374.00     28.20 o 
 -16   8   7      392.23      356.10     23.48 o 
 -14   8   7      539.40      526.12     27.12 o 
 -12   8   7        1.89       -3.38     13.05 o 
 -10   8   7      218.81      223.05     21.97 o 
  -8   8   7      831.37      856.99     35.17 o 
  -6   8   7       20.88       23.46     13.27 o 
  -4   8   7       26.20       69.56     14.03 o 
  -2   8   7       89.73      111.07     13.94 o 
   0   8   7      361.04      366.02     24.69 o 
   2   8   7      186.39      211.02     20.13 o 
   4   8   7      678.27      696.41     31.49 o 
   6   8   7      191.83      241.20     21.84 o 
   8   8   7      413.17      259.46     22.79 o 
  10   8   7      206.80      183.38     21.22 o 
  12   8   7      715.21      752.79     36.21 o 
  14   8   7       40.59       69.25     29.93 o 
  16   8   7        4.26        5.00     14.75 o 
  18   8   7      517.28      551.78     43.18 o 
  20   8   7       88.10       76.39     18.13 o 
  22   8   7       13.70        0.19     14.63 o 
  24   8   7       16.77       13.63     15.96 o 
  26   8   7        2.50      -23.08     15.38 o 
  28   8   7       45.20       21.15     19.30 o 
 -31   9   7       70.50       51.85     21.34 o 
 -29   9   7       20.33       26.39     31.78 o 
 -27   9   7       30.79        9.95     15.87 o 
 -25   9   7       26.30       24.83     15.25 o 
 -23   9   7       24.88       26.16     14.62 o 
 -21   9   7       31.64       36.86     14.85 o 
 -19   9   7      438.80      348.10     39.07 o 
 -17   9   7      872.61      963.69     39.72 o 
 -15   9   7       22.26       19.44     15.18 o 
 -13   9   7     1350.88     1338.77     46.15 o 
 -11   9   7     2229.12     2342.70     61.37 o 
  -9   9   7      412.46      473.58     30.40 o 
  -7   9   7       66.87       51.61     18.15 o 
  -5   9   7       47.43       57.09     20.04 o 
  -3   9   7      981.77     1029.14     37.93 o 
  -1   9   7      664.71      793.13     50.28 o 
   1   9   7        2.78      -12.95     12.05 o 
   3   9   7       65.54       17.82     14.03 o 
   5   9   7       41.49       37.86     15.48 o 
   7   9   7      346.05      385.09     28.13 o 
   9   9   7        0.36       -4.36     13.32 o 
  11   9   7        4.07      -19.98     13.32 o 
  13   9   7       28.59       15.23     14.56 o 
  15   9   7        1.48       20.03     15.67 o 
  17   9   7      178.52      138.79     21.25 o 
  19   9   7       90.84       54.79     17.89 o 
  21   9   7       48.85        3.81     15.44 o 
  23   9   7       46.73       29.31     19.71 o 
  25   9   7       32.24       35.47     20.74 o 
 -28  10   7       15.24       11.76     19.42 o 
 -26  10   7        5.70      -14.66     16.74 o 
 -24  10   7       18.72       39.11     22.57 o 
 -22  10   7        8.40      -17.86     17.92 o 
 -20  10   7        0.96       -8.92     14.58 o 
 -18  10   7        4.35        9.15     16.38 o 
 -16  10   7       73.57       45.73     17.97 o 
 -14  10   7      150.19      141.26     22.02 o 
 -12  10   7      139.57      144.24     38.93 o 
 -10  10   7       79.91      100.76     23.68 o 
  -8  10   7        4.16       -8.38     14.50 o 
  -6  10   7      212.27      245.91     32.40 o 
  -4  10   7       14.82       -6.90     16.31 o 
  -2  10   7       31.90       13.53     17.99 o 
   0  10   7      171.65      257.48     24.51 o 
   2  10   7      100.51       92.15     17.56 o 
   4  10   7       48.75        3.18     14.56 o 
   6  10   7       63.03       31.21     15.77 o 
   8  10   7        0.71        5.08     14.97 o 
  10  10   7      520.95      475.31     32.71 o 
  12  10   7        2.40       -5.23     15.84 o 
  14  10   7        5.33       18.26     15.55 o 
  16  10   7       47.58      -11.74     18.77 o 
  18  10   7       44.99       50.26     18.50 o 
  20  10   7       71.55       92.67     24.35 o 
  22  10   7        4.98       -7.98     20.12 o 
 -23  11   7       16.68      -18.97     20.67 o 
 -21  11   7        1.82       -8.39     27.17 o 
 -19  11   7      155.19      202.85     30.69 o 
 -17  11   7       11.17       23.47     22.57 o 
 -15  11   7        3.19      -21.73     19.53 o 
 -13  11   7       22.96      -15.20     15.61 o 
 -11  11   7       64.90      127.13     21.31 o 
  -9  11   7       39.99        9.85     19.60 o 
  -7  11   7        4.95        1.93     17.63 o 
  -5  11   7      176.30      127.70     25.13 o 
  -3  11   7        1.60       27.82     20.00 o 
  -1  11   7      135.99      140.45     26.81 o 
   1  11   7        8.57       31.72     21.28 o 
   3  11   7       72.60       71.75     18.90 o 
   5  11   7       17.02        3.97     15.96 o 
   7  11   7       28.09       28.66     18.98 o 
   9  11   7        3.55       46.25     17.79 o 
  11  11   7       49.50       88.62     27.19 o 
  13  11   7        0.74      -25.95     17.30 o 
  15  11   7        1.35        6.46     17.04 o 
  17  11   7       23.03       23.27     21.91 o 
 -16  12   7      122.97       93.33     27.04 o 
 -14  12   7      106.39       55.87     26.17 o 
 -12  12   7       28.18        9.47     26.01 o 
 -10  12   7        5.72      -13.41     26.51 o 
  -8  12   7        1.54      -17.12     24.22 o 
  -6  12   7       13.65       15.62     21.62 o 
  -4  12   7        0.71        4.64     20.04 o 
  -2  12   7       14.73      -11.59     20.12 o 
   0  12   7      152.49      134.12     28.25 o 
   2  12   7      133.39      119.75     27.29 o 
   4  12   7      120.73       89.15     26.53 o 
   6  12   7       88.81       80.67     20.88 o 
   8  12   7       12.68       -9.52     16.99 o 
  10  12   7        9.25        5.97     20.43 o 
 -44   0   8       42.98       49.15     31.95 o 
 -42   0   8      120.57       49.31     30.44 o 
 -40   0   8       28.31       23.02     26.51 o 
 -38   0   8       54.76       88.23     55.18 o 
 -36   0   8       10.52      -15.39     21.92 o 
 -34   0   8      173.53       11.42     30.45 o 
 -32   0   8      486.75      248.56     35.19 o 
 -30   0   8       51.08        7.61     19.03 o 
 -28   0   8      131.79      159.83     38.06 o 
 -26   0   8      305.48      352.07     49.48 o 
 -24   0   8      215.00      160.85     25.57 o 
 -22   0   8      582.90      586.32     40.11 o 
 -20   0   8      276.53      279.22     19.36 o 
 -18   0   8      296.05      273.14     19.83 o 
 -16   0   8     3180.29     3115.23     67.94 o 
 -14   0   8     4455.67     4266.42     86.20 o 
 -12   0   8      275.88      455.55     23.49 o 
 -10   0   8     2506.24     2805.12     62.10 o 
  -8   0   8      583.51      349.82     20.70 o 
  -6   0   8      132.41      145.87     14.00 o 
  -4   0   8     7362.81     7012.30    127.47 o 
  -2   0   8    15656.89     9775.43    664.87 o 
   0   0   8     4530.32     3586.80     90.70 o 
   2   0   8     2640.72     3038.57     63.92 o 
   4   0   8       77.51       42.01      9.48 o 
   6   0   8      210.26      172.47     20.47 o 
   8   0   8       65.77       95.99     12.24 o 
  10   0   8      572.64      622.87     24.60 o 
  12   0   8       73.41      190.20     19.72 o 
  14   0   8     2114.34     2048.39     50.15 o 
  16   0   8      126.88      140.32     20.18 o 
  18   0   8      374.88      379.62     36.16 o 
  20   0   8      140.77      153.39     22.17 o 
  22   0   8     1162.60     1360.33     68.56 o 
  24   0   8      543.54      506.30     51.39 o 
  26   0   8     1418.81     1561.79     99.04 o 
  28   0   8      211.96      249.28     47.57 o 
  30   0   8      782.14      860.43     74.24 o 
  32   0   8      599.83      654.75     72.33 o 
  34   0   8        1.19      -37.10     24.73 o 
  36   0   8      117.04      249.26     53.28 o 
 -43   1   8        7.21       29.12     20.08 o 
 -41   1   8        6.94        1.75     18.68 o 
 -39   1   8       54.61       31.54     18.36 o 
 -37   1   8       79.48       68.93     19.88 o 
 -35   1   8      125.11      100.52     31.86 o 
 -33   1   8       10.72        2.88     15.25 o 
 -31   1   8        9.72       14.10     17.39 o 
 -29   1   8        0.03       14.40     13.11 o 
 -27   1   8      124.40      138.19     18.31 o 
 -25   1   8      352.81      311.78     23.93 o 
 -23   1   8      533.25      459.38     21.67 o 
 -21   1   8     2304.41     2503.23     54.14 o 
 -19   1   8        4.17        3.01      7.66 o 
 -17   1   8      229.21      353.49     21.35 o 
 -15   1   8       21.80       16.19      6.71 o 
 -13   1   8       81.20       66.90      8.61 o 
 -11   1   8    15595.08    15955.79    189.25 o 
  -9   1   8     4941.58     5566.23     74.47 o 
  -7   1   8        3.44        5.43      5.68 o 
  -5   1   8     4863.57     4847.72     80.63 o 
  -3   1   8       82.59      158.30     11.64 o 
  -1   1   8        0.06        1.00      5.43 o 
   1   1   8       70.59      131.44     10.48 o 
   3   1   8     5827.69     5594.36     73.62 o 
   5   1   8     1317.16     1637.02     31.91 o 
   7   1   8     1559.94     1509.48     27.98 o 
   9   1   8     2703.15     2804.33     43.07 o 
  11   1   8        6.69        6.81      5.96 o 
  13   1   8      190.00      209.57     13.46 o 
  15   1   8       66.55       96.63     13.74 o 
  17   1   8       22.79       17.74      8.52 o 
  19   1   8        1.92       -2.84     11.12 o 
  21   1   8     1453.35     1460.51     49.75 o 
  23   1   8       33.41       57.74     18.29 o 
  25   1   8       42.05       31.87     16.40 o 
  27   1   8       24.47       17.41     15.57 o 
  29   1   8        3.39       34.42     42.81 o 
  31   1   8      271.13      337.49     68.51 o 
  33   1   8      111.33      102.75     26.91 o 
  35   1   8        1.99        0.13     26.64 o 
  37   1   8        2.14       -3.42     23.51 o 
 -44   2   8        0.02       80.86     32.29 o 
 -42   2   8        2.79        1.92     17.72 o 
 -40   2   8        0.54       17.01     18.40 o 
 -38   2   8      264.79      353.05     41.65 o 
 -36   2   8        8.72      -19.48     16.50 o 
 -34   2   8      111.28      123.85     24.07 o 
 -32   2   8       39.45       32.53     15.40 o 
 -30   2   8      751.93      800.52     40.07 o 
 -28   2   8      177.54      160.31     20.26 o 
 -26   2   8      187.96      175.32     16.27 o 
 -24   2   8      782.48      800.05     27.30 o 
 -22   2   8      364.02      423.29     22.01 o 
 -20   2   8      960.04     1204.98     53.19 o 
 -18   2   8     3950.75     3665.14     89.92 o 
 -16   2   8       46.78       69.34     10.82 o 
 -14   2   8     6036.50     5306.91     73.09 o 
 -12   2   8    14831.89    14363.64    241.43 o 
 -10   2   8      921.27      852.66     21.05 o 
  -8   2   8     1518.61     1646.49     33.22 o 
  -6   2   8     6182.27     6646.07     94.07 o 
  -4   2   8     1188.61     1143.44     23.94 o 
  -2   2   8     1175.19     1393.20     47.26 o 
   0   2   8      154.83      190.53     10.65 o 
   2   2   8     8000.52     8259.97    103.02 o 
   4   2   8     1012.59      798.10     20.58 o 
   6   2   8      191.89      233.55     11.98 o 
   8   2   8      582.95      705.29     17.16 o 
  10   2   8       18.73       10.76      7.28 o 
  12   2   8      699.76      715.07     28.03 o 
  14   2   8       16.32       12.60      7.70 o 
  16   2   8      575.65      629.34     25.72 o 
  18   2   8       84.25      100.79     24.72 o 
  20   2   8     6644.95     6751.68    249.94 o 
  22   2   8     1097.87     1075.85     44.68 o 
  24   2   8       20.02       24.90     17.19 o 
  26   2   8       22.32       16.36     22.60 o 
  28   2   8      406.34      487.59     35.13 o 
  30   2   8      150.62      121.61     21.92 o 
  32   2   8      214.30      215.79     33.32 o 
  34   2   8       21.52       32.68     22.75 o 
  36   2   8        9.91       34.97     22.40 o 
 -43   3   8       11.73      -12.17     19.50 o 
 -41   3   8        1.90       -1.67     17.92 o 
 -39   3   8       63.38       71.21     23.79 o 
 -37   3   8        5.84        1.94     18.29 o 
 -35   3   8       20.10       37.14     16.87 o 
 -33   3   8      179.84      198.75     23.03 o 
 -31   3   8      208.63      189.46     21.82 o 
 -29   3   8      378.54      441.82     50.62 o 
 -27   3   8       39.09       77.01     13.25 o 
 -25   3   8       74.10      120.27     15.19 o 
 -23   3   8      151.61      104.91     13.97 o 
 -21   3   8      304.94      287.75     18.82 o 
 -19   3   8       77.34      134.67     16.38 o 
 -17   3   8       39.95       49.77     10.43 o 
 -15   3   8     4798.63     4707.12     76.90 o 
 -13   3   8     1941.23     2047.20     35.78 o 
 -11   3   8     1052.83     1196.56     27.85 o 
  -9   3   8       59.82       65.87      8.11 o 
  -7   3   8       34.69       26.58      6.73 o 
  -5   3   8     1329.75     1407.20     29.40 o 
  -3   3   8     1055.07      950.45     22.02 o 
  -1   3   8      252.61      202.36     11.50 o 
   1   3   8      490.20      393.30     15.75 o 
   3   3   8      440.99      388.94     14.14 o 
   5   3   8     2009.75     1828.76     35.71 o 
   7   3   8      313.32      235.32     15.40 o 
   9   3   8       97.49      113.71     13.71 o 
  11   3   8      141.58      119.43     16.51 o 
  13   3   8     1057.35     1036.84     36.29 o 
  15   3   8       10.55       19.34     10.81 o 
  17   3   8      153.88      143.09     17.23 o 
  19   3   8       99.57      120.58     17.27 o 
  21   3   8        7.01        6.33     12.28 o 
  23   3   8      166.92      151.92     22.26 o 
  25   3   8       10.10      -20.56     14.71 o 
  27   3   8      322.55      326.96     29.98 o 
  29   3   8      120.10      135.60     22.99 o 
  31   3   8      148.59      148.94     23.32 o 
  33   3   8       23.45       26.04     18.41 o 
  35   3   8        2.44       -1.90     20.05 o 
 -42   4   8       33.38       43.11     31.42 o 
 -40   4   8        1.01       13.07     21.13 o 
 -38   4   8       50.77       84.14     20.47 o 
 -36   4   8       36.13       31.08     17.97 o 
 -34   4   8       80.40       81.03     19.36 o 
 -32   4   8       53.41       60.81     21.15 o 
 -30   4   8        9.03       15.68     11.72 o 
 -28   4   8      206.80      288.02     21.28 o 
 -26   4   8        5.83      -11.52      7.68 o 
 -24   4   8      303.87      251.04     26.85 o 
 -22   4   8     1588.73     1591.00     40.06 o 
 -20   4   8      130.87      115.23     14.06 o 
 -18   4   8      524.26      465.40     22.30 o 
 -16   4   8      116.79      166.96     15.65 o 
 -14   4   8     2150.17     1932.43     42.19 o 
 -12   4   8        0.25        5.90      5.93 o 
 -10   4   8       24.25       11.54      6.44 o 
  -8   4   8      355.12      415.81     15.91 o 
  -6   4   8       15.59        9.01      6.24 o 
  -4   4   8       87.65       87.07      8.75 o 
  -2   4   8     6036.07     5470.92     74.45 o 
   0   4   8       31.93       36.11      6.63 o 
   2   4   8      220.32      242.64     11.94 o 
   4   4   8      939.31      857.32     23.84 o 
   6   4   8      161.34      189.88     17.09 o 
   8   4   8      427.39      422.48     35.44 o 
  10   4   8      341.97      447.53     24.20 o 
  12   4   8       25.85       28.04     11.46 o 
  14   4   8     2523.70     2483.79     57.43 o 
  16   4   8      351.41      328.17     25.00 o 
  18   4   8       33.20       17.37     15.72 o 
  20   4   8        0.81      -14.39     10.68 o 
  22   4   8      346.11      316.07     30.22 o 
  24   4   8       71.92       71.66     16.55 o 
  26   4   8       24.66       23.35     16.60 o 
  28   4   8      278.43      299.95     30.38 o 
  30   4   8       38.41       18.88     29.63 o 
  32   4   8        4.38       20.53     17.63 o 
  34   4   8        0.03       19.96     21.74 o 
 -41   5   8       13.54      -53.27     39.95 o 
 -39   5   8       79.57       66.60     38.12 o 
 -37   5   8       15.67        4.36     17.50 o 
 -35   5   8       59.98       68.94     19.63 o 
 -33   5   8        0.50        3.80     15.40 o 
 -31   5   8        3.27       13.35     12.37 o 
 -29   5   8      159.48      128.22     17.20 o 
 -27   5   8      383.84      408.60     24.95 o 
 -25   5   8     1718.29     1915.66     47.26 o 
 -23   5   8      145.16      157.11     17.36 o 
 -21   5   8     1023.43     1133.38     34.19 o 
 -19   5   8      339.22      344.48     33.50 o 
 -17   5   8      102.51      130.21     14.20 o 
 -15   5   8        7.17        6.69     11.13 o 
 -13   5   8       95.57      102.25     12.28 o 
 -11   5   8      167.35      156.16     13.77 o 
  -9   5   8       17.50       17.32      7.01 o 
  -7   5   8      292.61      277.74     14.10 o 
  -5   5   8      640.08      715.74     20.04 o 
  -3   5   8      426.33      401.69     16.17 o 
  -1   5   8      350.85      358.03     17.91 o 
   1   5   8     9137.13     8386.05    133.67 o 
   3   5   8     1563.65     1446.97     42.08 o 
   5   5   8     1656.35     1787.02     45.85 o 
   7   5   8     2416.15     2176.69     52.03 o 
   9   5   8        4.64        3.39     10.61 o 
  11   5   8      384.73      363.45     23.90 o 
  13   5   8      306.03      222.22     20.61 o 
  15   5   8      396.41      330.59     24.20 o 
  17   5   8      308.58      416.81     26.70 o 
  19   5   8       13.26        4.65     14.83 o 
  21   5   8      563.63      568.25     37.36 o 
  23   5   8      141.21      145.59     19.45 o 
  25   5   8      375.13      426.67     29.08 o 
  27   5   8        0.98       -7.78     17.08 o 
  29   5   8       14.07        5.99     17.79 o 
  31   5   8       39.22       21.90     20.05 o 
  33   5   8       25.65       38.46     24.21 o 
 -38   6   8       13.17       31.52     19.41 o 
 -36   6   8       39.47       18.93     17.87 o 
 -34   6   8      389.19      432.27     31.21 o 
 -32   6   8        0.01       -4.43     12.68 o 
 -30   6   8       81.89       50.59     14.12 o 
 -28   6   8       42.48       18.79     14.06 o 
 -26   6   8      189.63      245.35     21.49 o 
 -24   6   8      966.97     1012.78     35.32 o 
 -22   6   8      491.52      554.14     33.96 o 
 -20   6   8        0.03        6.27     11.15 o 
 -18   6   8       13.98        6.18     10.26 o 
 -16   6   8      106.25      128.30     17.41 o 
 -14   6   8       81.02       44.50     12.44 o 
 -12   6   8       49.59       69.47     11.76 o 
 -10   6   8      597.44      746.38     25.40 o 
  -8   6   8      515.43      534.05     19.12 o 
  -6   6   8        1.21        5.16      8.13 o 
  -4   6   8     1056.93     1211.01     31.00 o 
  -2   6   8     3233.71     3023.75     55.31 o 
   0   6   8       95.43      106.94     13.87 o 
   2   6   8      166.74      159.16     16.58 o 
   4   6   8     1087.87     1320.97     40.00 o 
   6   6   8        2.23       26.98     11.92 o 
   8   6   8     1588.84     1834.27     48.94 o 
  10   6   8     1964.27     1833.20     49.46 o 
  12   6   8      370.12      380.68     26.14 o 
  14   6   8      232.71      208.32     21.28 o 
  16   6   8      207.26      254.85     23.01 o 
  18   6   8       83.09      107.13     18.50 o 
  20   6   8       43.12       11.03     14.58 o 
  22   6   8      166.38      129.04     24.17 o 
  24   6   8       10.07       -6.98     14.56 o 
  26   6   8       69.93       89.97     20.60 o 
  28   6   8        6.60        5.87     15.17 o 
  30   6   8       16.72       39.86     20.71 o 
  32   6   8       23.52       44.03     28.16 o 
 -37   7   8        7.34      -19.03     30.44 o 
 -35   7   8       25.39       16.63     16.06 o 
 -33   7   8        9.93       12.74     14.78 o 
 -31   7   8      128.46      145.82     19.53 o 
 -29   7   8       19.36       -6.60     12.23 o 
 -27   7   8      397.91      509.61     29.45 o 
 -25   7   8      928.97      960.05     35.26 o 
 -23   7   8        0.52       27.75     13.64 o 
 -21   7   8      297.05      346.88     24.05 o 
 -19   7   8     1288.09     1390.65     39.65 o 
 -17   7   8      109.47      158.50     17.30 o 
 -15   7   8      980.24     1131.51     56.31 o 
 -13   7   8        4.17        0.23     10.18 o 
 -11   7   8       13.71       17.53     10.21 o 
  -9   7   8       92.03      138.93     17.83 o 
  -7   7   8        0.00       16.23     12.11 o 
  -5   7   8     1567.14     1565.89     37.85 o 
  -3   7   8      339.05      374.56     20.50 o 
  -1   7   8        4.66       -6.75      9.75 o 
   1   7   8      927.18      926.60     33.66 o 
   3   7   8      506.82      426.27     41.79 o 
   5   7   8      260.65      219.75     20.63 o 
   7   7   8      156.57      196.88     20.44 o 
   9   7   8      558.75      473.39     32.97 o 
  11   7   8     2223.60     2120.57     56.19 o 
  13   7   8     1486.30     1417.24     46.18 o 
  15   7   8        9.29      -22.95     17.85 o 
  17   7   8      857.99      906.18     37.74 o 
  19   7   8      391.89      339.48     26.82 o 
  21   7   8       57.52       36.53     16.38 o 
  23   7   8       38.33       51.55     28.01 o 
  25   7   8       16.79      -14.62     14.03 o 
  27   7   8        0.05       -6.72     15.02 o 
  29   7   8        7.12       -0.16     19.32 o 
 -34   8   8        5.49        2.64     27.18 o 
 -32   8   8       30.83        8.35     15.24 o 
 -30   8   8       11.53       21.28     14.39 o 
 -28   8   8        2.11        4.51     14.46 o 
 -26   8   8       39.26       17.84     20.10 o 
 -24   8   8      175.09      182.24     20.27 o 
 -22   8   8      633.01      650.49     43.63 o 
 -20   8   8       39.72       43.64     13.33 o 
 -18   8   8      463.60      476.62     27.18 o 
 -16   8   8       13.68        5.22     14.51 o 
 -14   8   8      146.66      164.14     21.12 o 
 -12   8   8      159.20      169.96     20.14 o 
 -10   8   8      100.36       87.96     17.55 o 
  -8   8   8      522.62      517.71     30.67 o 
  -6   8   8        8.77       33.06     14.08 o 
  -4   8   8       16.91       -4.13     10.93 o 
  -2   8   8       24.48       11.32     13.73 o 
   0   8   8      626.13      560.31     29.71 o 
   2   8   8      539.13      624.13     31.63 o 
   4   8   8       72.46      120.02     17.58 o 
   6   8   8      475.81      342.94     26.32 o 
   8   8   8       97.51       68.05     18.40 o 
  10   8   8      757.86      776.43     35.96 o 
  12   8   8       24.22        3.64     15.10 o 
  14   8   8      200.53      305.10     26.79 o 
  16   8   8     1169.56     1266.25     51.93 o 
  18   8   8      104.03       76.47     18.26 o 
  20   8   8       29.63       41.32     17.23 o 
  22   8   8        4.93       19.21     16.58 o 
  24   8   8        4.30      -23.12     15.41 o 
  26   8   8        0.22        4.81     19.58 o 
 -31   9   8        1.43      -15.01     19.38 o 
 -29   9   8       21.35        8.90     16.44 o 
 -27   9   8        2.19       18.40     15.69 o 
 -25   9   8        0.51      -20.34     13.56 o 
 -23   9   8        4.74        5.75     14.40 o 
 -21   9   8        1.12       19.13     15.96 o 
 -19   9   8       33.49       31.68     17.04 o 
 -17   9   8       24.40       22.43     16.40 o 
 -15   9   8       20.49       29.64     16.30 o 
 -13   9   8       66.15       73.04     19.44 o 
 -11   9   8      396.47      406.35     29.70 o 
  -9   9   8        0.04       -0.71     15.44 o 
  -7   9   8      123.80      103.04     29.98 o 
  -5   9   8      327.39      359.69     33.10 o 
  -3   9   8       16.36       33.16     16.95 o 
  -1   9   8      405.86      448.97     29.00 o 
   1   9   8        1.59       -9.39     12.08 o 
   3   9   8      233.29      326.09     26.30 o 
   5   9   8      294.71      377.57     40.65 o 
   7   9   8      308.53      250.68     23.80 o 
   9   9   8       20.29        4.24     14.45 o 
  11   9   8       28.71       23.40     15.58 o 
  13   9   8      382.98      354.77     30.76 o 
  15   9   8       93.35       30.57     16.00 o 
  17   9   8       83.03       58.57     21.97 o 
  19   9   8        4.88      -25.20     16.80 o 
  21   9   8        3.20       28.93     17.08 o 
  23   9   8        1.26       -2.85     21.30 o 
 -28  10   8       64.93       69.19     25.11 o 
 -26  10   8       11.21      -27.75     18.50 o 
 -24  10   8        6.21       26.99     21.55 o 
 -22  10   8       34.58       16.66     17.22 o 
 -20  10   8       94.37       99.72     21.47 o 
 -18  10   8      260.75      267.96     26.92 o 
 -16  10   8      100.43      109.33     26.36 o 
 -14  10   8       14.71      -15.63     15.76 o 
 -12  10   8      212.23      190.85     25.71 o 
 -10  10   8        0.89       -0.58     18.17 o 
  -8  10   8       13.12       31.34     20.48 o 
  -6  10   8      203.65      254.93     37.69 o 
  -4  10   8        2.63       -9.81     25.18 o 
  -2  10   8      956.10      863.51     48.03 o 
   0  10   8       27.03       -6.88     18.22 o 
   2  10   8       16.36       11.81     15.26 o 
   4  10   8       65.14       74.16     18.40 o 
   6  10   8       30.72       31.62     15.93 o 
   8  10   8       52.34       50.69     17.73 o 
  10  10   8       75.76      114.17     21.07 o 
  12  10   8        4.83       27.01     16.31 o 
  14  10   8       11.15       41.28     18.04 o 
  16  10   8        0.12      -22.13     14.75 o 
  18  10   8        2.68       -0.61     16.78 o 
  20  10   8       27.08       -9.70     16.32 o 
 -21  11   8       41.66       58.71     25.47 o 
 -19  11   8       13.80       21.62     22.86 o 
 -17  11   8      175.29      219.63     27.16 o 
 -15  11   8      151.77      154.20     28.27 o 
 -13  11   8       79.82       52.26     23.08 o 
 -11  11   8        4.63        2.06     18.90 o 
  -9  11   8        0.63       -4.20     18.61 o 
  -7  11   8      255.33      233.93     31.82 o 
  -5  11   8       79.26      124.47     26.07 o 
  -3  11   8       30.34       34.49     21.47 o 
  -1  11   8       54.44       50.46     22.60 o 
   1  11   8      224.30      210.77     30.72 o 
   3  11   8       38.77       66.56     23.78 o 
   5  11   8       63.47       49.48     19.49 o 
   7  11   8       92.82      108.78     21.02 o 
   9  11   8      120.04      146.15     27.91 o 
  11  11   8        5.94       22.22     18.56 o 
  13  11   8       69.46       61.09     23.89 o 
  15  11   8      195.88      252.92     27.86 o 
 -12  12   8       47.04       79.28     29.71 o 
 -10  12   8       31.62        4.39     25.59 o 
  -8  12   8       59.04       74.41     24.58 o 
  -6  12   8       17.01       50.92     27.25 o 
  -4  12   8       29.88       19.27     23.20 o 
  -2  12   8      139.75      113.88     26.53 o 
   0  12   8       11.40       21.96     22.68 o 
   2  12   8        0.00       44.11     29.68 o 
   4  12   8       24.94        3.37     22.86 o 
   6  12   8       22.55       22.43     60.88 o 
 -43   1   9       53.91       37.42     20.83 o 
 -41   1   9        0.89      -10.77     18.18 o 
 -39   1   9      146.12       71.70     36.25 o 
 -37   1   9       52.31       31.62     17.72 o 
 -35   1   9        0.33      -14.10     14.75 o 
 -33   1   9      121.26      109.18     31.56 o 
 -31   1   9       17.96       10.53     14.17 o 
 -29   1   9       82.96       78.97     22.79 o 
 -27   1   9      200.58      259.25     23.45 o 
 -25   1   9      272.93      240.22     23.62 o 
 -23   1   9      165.70      194.85     23.02 o 
 -21   1   9      313.22      215.56     16.67 o 
 -19   1   9      423.59      515.49     22.07 o 
 -17   1   9      610.07      869.84     22.40 o 
 -15   1   9      674.09      612.50     19.54 o 
 -13   1   9      509.51      467.34     19.30 o 
 -11   1   9     1577.09     1278.47     27.31 o 
  -9   1   9     5548.23     5199.18     79.72 o 
  -7   1   9      299.35      356.83     15.60 o 
  -5   1   9     2454.71     2412.15     49.14 o 
  -3   1   9     1800.44     1850.16     36.77 o 
  -1   1   9      672.73      747.48     19.64 o 
   1   1   9     7433.69     7251.55     93.68 o 
   3   1   9        3.92        7.77      6.16 o 
   5   1   9       35.35       19.61      7.36 o 
   7   1   9     2750.88     2638.05     42.26 o 
   9   1   9     1097.53     1005.49     23.00 o 
  11   1   9      573.86      595.94     20.83 o 
  13   1   9      366.86      333.71     17.57 o 
  15   1   9      323.43      346.25     24.45 o 
  17   1   9       40.35       20.82     11.00 o 
  19   1   9       14.52       31.93     14.82 o 
  21   1   9       21.12       43.39     20.82 o 
  23   1   9     1256.98     1260.04     72.56 o 
  25   1   9       10.01       11.42     15.38 o 
  27   1   9        2.85       13.32     26.64 o 
  29   1   9        2.95        0.00     24.73 o 
  31   1   9      636.88      600.62     51.70 o 
  33   1   9        0.10       28.71     21.92 o 
  35   1   9      324.31      288.38     40.37 o 
 -42   2   9       23.06       -9.34     17.92 o 
 -40   2   9       43.91       11.71     22.24 o 
 -38   2   9       22.73       -0.85     17.21 o 
 -36   2   9       18.64       27.58     20.12 o 
 -34   2   9       65.15       45.87     17.50 o 
 -32   2   9      148.52      112.31     19.42 o 
 -30   2   9        0.86       -0.22     14.03 o 
 -28   2   9      132.59       86.00     24.17 o 
 -26   2   9        1.42       -1.09     12.93 o 
 -24   2   9        5.61      -10.22      9.86 o 
 -22   2   9     1137.21     1094.26     32.67 o 
 -20   2   9        7.30       26.98     10.61 o 
 -18   2   9        2.99       -1.68      8.92 o 
 -16   2   9     6039.95     5764.08    100.79 o 
 -14   2   9     1349.82     1298.57     29.62 o 
 -12   2   9       27.89       10.70      5.50 o 
 -10   2   9     1813.27     1960.47     35.13 o 
  -8   2   9      474.56      455.50     16.30 o 
  -6   2   9      973.19      981.07     23.05 o 
  -4   2   9     1634.63     1776.79     32.28 o 
  -2   2   9      552.55      601.57     19.90 o 
   0   2   9     1573.84     1935.79     34.16 o 
   2   2   9     1239.79     1167.75     25.42 o 
   4   2   9      696.44      746.56     20.77 o 
   6   2   9        0.81        5.51      5.77 o 
   8   2   9     1184.03     1136.80     27.94 o 
  10   2   9      264.19      290.37     15.93 o 
  12   2   9      210.51      173.50     16.06 o 
  14   2   9       54.71       59.01     13.94 o 
  16   2   9      353.32      395.69     23.96 o 
  18   2   9       24.14        3.33     16.26 o 
  20   2   9     3033.96     3163.01     87.85 o 
  22   2   9       14.41        8.56     15.30 o 
  24   2   9      108.46      136.15     21.79 o 
  26   2   9      155.57      134.72     29.06 o 
  28   2   9       65.97      117.47     21.75 o 
  30   2   9       81.49      140.94     24.12 o 
  32   2   9        7.83      -30.44     26.64 o 
  34   2   9        0.50       -1.04     22.17 o 
 -43   3   9       19.84       43.76     39.95 o 
 -41   3   9       34.89       36.17     20.58 o 
 -39   3   9       99.47      101.65     25.94 o 
 -37   3   9       17.71       43.35     18.18 o 
 -35   3   9        5.98       28.51     19.77 o 
 -33   3   9       46.19       24.82     16.25 o 
 -31   3   9      295.95      350.08     32.55 o 
 -29   3   9       11.95        7.58     13.83 o 
 -27   3   9      193.15      182.47     17.67 o 
 -25   3   9     1011.31     1120.25     34.21 o 
 -23   3   9     1101.82      964.38     31.53 o 
 -21   3   9      346.76      218.48     17.78 o 
 -19   3   9       33.73       95.66     13.22 o 
 -17   3   9        2.88       20.40      8.42 o 
 -15   3   9     1950.72     1987.35     43.75 o 
 -13   3   9     1899.63     1895.70     35.47 o 
 -11   3   9     2002.23     1939.60     39.14 o 
  -9   3   9      120.68      133.66     15.08 o 
  -7   3   9     1853.66     1807.88     38.35 o 
  -5   3   9     1154.21     1310.45     31.20 o 
  -3   3   9      108.35      137.88     11.76 o 
  -1   3   9       89.12      113.29     10.91 o 
   1   3   9     3526.69     3203.19     53.98 o 
   3   3   9     1801.01     1762.34     31.97 o 
   5   3   9     2650.55     2618.59     56.43 o 
   7   3   9       56.58       52.15     11.81 o 
   9   3   9        3.27        8.85      9.53 o 
  11   3   9     2464.40     2223.11    146.02 o 
  13   3   9     3280.85     3064.74     65.07 o 
  15   3   9      184.64      196.42     19.22 o 
  17   3   9      246.49      273.59     22.47 o 
  19   3   9     1287.70     1233.47     40.33 o 
  21   3   9      201.40      190.48     23.97 o 
  23   3   9      450.04      455.43     33.25 o 
  25   3   9       73.81       91.23     21.58 o 
  27   3   9      671.65      681.36     65.93 o 
  29   3   9       79.19       48.55     19.39 o 
  31   3   9       21.68       34.17     18.90 o 
  33   3   9       19.94       76.70     21.79 o 
  35   3   9       12.07        9.51     32.34 o 
 -42   4   9       46.02      112.26     49.47 o 
 -40   4   9       31.86       25.68     26.64 o 
 -38   4   9       54.86       46.75     19.91 o 
 -36   4   9       39.95       49.45     18.68 o 
 -34   4   9        1.44       -1.32     15.59 o 
 -32   4   9      283.49      228.49     28.57 o 
 -30   4   9       42.39       47.03     16.76 o 
 -28   4   9       37.95       47.77     14.08 o 
 -26   4   9      188.62      179.91     18.75 o 
 -24   4   9     2189.95     2189.11     58.21 o 
 -22   4   9      125.43      135.97     16.18 o 
 -20   4   9      588.99      599.47     27.14 o 
 -18   4   9      116.92       72.44     16.95 o 
 -16   4   9      336.26      349.71     20.52 o 
 -14   4   9       26.10       36.04     12.59 o 
 -12   4   9       45.57       74.05     11.41 o 
 -10   4   9        0.59       -3.86      6.27 o 
  -8   4   9      152.62      150.43     11.16 o 
  -6   4   9     2723.86     2785.76     45.79 o 
  -4   4   9     3945.09     4095.48     60.32 o 
  -2   4   9     1065.00     1076.01     24.98 o 
   0   4   9      222.26      277.23     15.96 o 
   2   4   9       16.00       17.86      8.02 o 
   4   4   9     1954.96     1837.86     46.08 o 
   6   4   9      381.20      346.36     30.49 o 
   8   4   9       38.88       47.59     12.49 o 
  10   4   9      595.81      613.18     28.76 o 
  12   4   9       48.53       58.70     14.22 o 
  14   4   9     3455.09     3372.72     71.78 o 
  16   4   9      111.33      123.92     20.49 o 
  18   4   9      117.60      137.02     17.27 o 
  20   4   9      216.57      210.05     21.51 o 
  22   4   9       37.30       31.29     16.72 o 
  24   4   9      264.28      239.65     27.73 o 
  26   4   9       48.10       43.00     18.61 o 
  28   4   9       19.08       21.78     18.29 o 
  30   4   9        7.02       -6.71     15.81 o 
  32   4   9        7.37       16.57     18.95 o 
 -39   5   9        0.49        5.45     18.40 o 
 -37   5   9        8.50       16.47     18.50 o 
 -35   5   9       25.80       41.28     26.91 o 
 -33   5   9       12.18        7.19     15.85 o 
 -31   5   9      409.97      494.25     38.67 o 
 -29   5   9        9.40       24.32     13.69 o 
 -27   5   9        0.17       13.50     12.69 o 
 -25   5   9      497.99      587.15     29.57 o 
 -23   5   9       20.24        1.09     11.24 o 
 -21   5   9       23.01        8.91     11.33 o 
 -19   5   9      366.31      449.54     24.90 o 
 -17   5   9      151.87      161.86     15.97 o 
 -15   5   9      162.13      162.00     14.45 o 
 -13   5   9      205.69      172.92     15.63 o 
 -11   5   9      443.47      384.52     20.65 o 
  -9   5   9      831.95      864.59     23.54 o 
  -7   5   9      216.16      271.94     14.87 o 
  -5   5   9      229.47      220.74     13.22 o 
  -3   5   9      421.96      374.91     18.13 o 
  -1   5   9        0.00        8.05     11.37 o 
   1   5   9       14.27       27.64     12.58 o 
   3   5   9     4482.74     3869.78     76.69 o 
   5   5   9      418.37      534.68     27.66 o 
   7   5   9      396.74      346.50     24.45 o 
   9   5   9     4033.49     3763.32     83.50 o 
  11   5   9     1078.53     1002.85     38.76 o 
  13   5   9       12.72      -15.78     10.52 o 
  15   5   9     1375.97     1354.66     42.79 o 
  17   5   9      282.88      236.91     42.57 o 
  19   5   9        0.34      -19.12     12.75 o 
  21   5   9      216.55      187.12     21.17 o 
  23   5   9      179.63      165.66     24.79 o 
  25   5   9       17.64        5.08     24.96 o 
  27   5   9       24.62       16.23     17.85 o 
  29   5   9       62.03       73.40     22.26 o 
  31   5   9       41.61       69.82     21.84 o 
 -38   6   9       73.68       90.38     23.42 o 
 -36   6   9       39.66       45.86     20.14 o 
 -34   6   9        0.18      -14.46     16.58 o 
 -32   6   9      324.14      329.11     27.88 o 
 -30   6   9       22.04       13.35     14.44 o 
 -28   6   9      134.17      132.29     27.87 o 
 -26   6   9        5.69       12.41     13.47 o 
 -24   6   9      210.85      156.46     18.24 o 
 -22   6   9      212.18      247.33     21.04 o 
 -20   6   9      470.49      443.11     25.42 o 
 -18   6   9       88.21       62.62     13.64 o 
 -16   6   9        8.17       -3.16     10.05 o 
 -14   6   9        1.46       -4.55      9.13 o 
 -12   6   9       51.08       54.47     16.76 o 
 -10   6   9      339.24      355.05     20.88 o 
  -8   6   9      472.53      431.54     25.85 o 
  -6   6   9      242.40      242.08     16.37 o 
  -4   6   9      408.57      470.99     21.37 o 
  -2   6   9       88.36       63.35     11.17 o 
   0   6   9     1427.15     1493.63     48.11 o 
   2   6   9        0.10      -16.48     10.98 o 
   4   6   9     3497.87     3608.57     75.41 o 
   6   6   9      717.60      813.00     33.51 o 
   8   6   9      215.02      243.83     22.52 o 
  10   6   9     3917.12     3610.29     77.70 o 
  12   6   9      741.45      726.56     34.65 o 
  14   6   9      223.27      269.91     23.90 o 
  16   6   9      359.47      313.19     25.82 o 
  18   6   9      161.10      159.98     20.58 o 
  20   6   9       95.90       89.60     18.51 o 
  22   6   9        8.18      -12.15     13.25 o 
  24   6   9       25.37       25.04     16.00 o 
  26   6   9      131.52      182.13     26.32 o 
  28   6   9      142.57      116.34     25.22 o 
  30   6   9        6.40       20.12     20.89 o 
 -35   7   9       49.56       49.30     21.02 o 
 -33   7   9      226.18      233.42     28.48 o 
 -31   7   9       15.45       20.42     15.42 o 
 -29   7   9        9.86      -16.43     13.29 o 
 -27   7   9       48.69       19.09     15.04 o 
 -25   7   9      945.25      852.46     35.29 o 
 -23   7   9       20.54       55.31     15.02 o 
 -21   7   9      278.67      345.03     24.37 o 
 -19   7   9       39.03       33.30     15.51 o 
 -17   7   9       50.66       76.52     14.19 o 
 -15   7   9       39.20       57.24     13.43 o 
 -13   7   9       53.25       67.81     16.21 o 
 -11   7   9      109.87      100.73     17.31 o 
  -9   7   9       93.77      115.18     17.31 o 
  -7   7   9      136.01      116.07     17.32 o 
  -5   7   9        0.95        3.11      9.22 o 
  -3   7   9       58.72       68.45     14.05 o 
  -1   7   9        7.96      -11.73     10.23 o 
   1   7   9       19.20        8.29     16.48 o 
   3   7   9      178.71      158.29     18.95 o 
   5   7   9       59.91       67.35     15.88 o 
   7   7   9      388.15      332.79     28.02 o 
   9   7   9       24.19       18.49     15.18 o 
  11   7   9      625.33      753.98     35.87 o 
  13   7   9       52.11      104.29     19.33 o 
  15   7   9        4.99        2.86     14.18 o 
  17   7   9        9.69       21.77     16.09 o 
  19   7   9       51.96       42.59     15.76 o 
  21   7   9        0.11       -2.07     14.29 o 
  23   7   9        4.27      -15.04     15.04 o 
  25   7   9       89.61       53.74     19.42 o 
  27   7   9        8.37       -3.27     16.85 o 
 -34   8   9        0.93       -3.89     17.55 o 
 -32   8   9        8.73        9.63     15.42 o 
 -30   8   9       16.92       33.68     16.44 o 
 -28   8   9      134.73       99.17     18.22 o 
 -26   8   9       65.56       50.99     16.29 o 
 -24   8   9      603.92      620.00     35.07 o 
 -22   8   9      146.54      151.88     19.06 o 
 -20   8   9      190.91      259.35     22.13 o 
 -18   8   9       63.65       20.29     23.16 o 
 -16   8   9       54.82       47.98     17.58 o 
 -14   8   9      274.62      263.96     24.34 o 
 -12   8   9      551.43      568.45     32.78 o 
 -10   8   9       74.52       29.65     19.45 o 
  -8   8   9       84.74       86.94     17.50 o 
  -6   8   9     1003.07      953.76     37.93 o 
  -4   8   9       10.23        8.07     19.47 o 
  -2   8   9        0.95       -8.55     11.59 o 
   0   8   9       20.81       42.76     14.18 o 
   2   8   9       11.30        0.83     12.40 o 
   4   8   9      329.14      272.18     29.94 o 
   6   8   9       22.39       18.52     14.17 o 
   8   8   9      388.89      450.85     30.24 o 
  10   8   9       72.94       89.59     18.31 o 
  12   8   9       14.22        4.56     16.69 o 
  14   8   9        0.68       -1.92     14.29 o 
  16   8   9       14.38       13.73     15.38 o 
  18   8   9        0.02       -6.19     14.56 o 
  20   8   9       37.77       33.10     17.23 o 
  22   8   9       37.51       60.98     19.41 o 
  24   8   9       33.34       42.19     19.10 o 
  26   8   9        0.11       -8.46     33.30 o 
 -29   9   9        1.66      -16.54     15.52 o 
 -27   9   9        9.63       29.10     16.28 o 
 -25   9   9       78.35       53.67     19.28 o 
 -23   9   9       17.88       18.70     17.49 o 
 -21   9   9      475.56      540.21     35.71 o 
 -19   9   9      364.94      359.90     30.10 o 
 -17   9   9        3.56       -4.25     16.75 o 
 -15   9   9       34.77       52.64     19.59 o 
 -13   9   9      124.97      147.28     22.11 o 
 -11   9   9      405.21      373.63     31.31 o 
  -9   9   9      280.71      303.85     41.20 o 
  -7   9   9      329.12      371.11     41.99 o 
  -5   9   9        5.32        2.80     17.39 o 
  -3   9   9       14.16        5.90     17.92 o 
  -1   9   9        0.40       17.51     17.51 o 
   1   9   9      148.81      183.85     21.65 o 
   3   9   9       45.17       61.65     16.40 o 
   5   9   9      140.67      176.39     22.80 o 
   7   9   9        5.67        4.98     14.22 o 
   9   9   9       23.15       22.62     14.94 o 
  11   9   9      380.79      510.86     34.00 o 
  13   9   9       26.64       39.43     19.50 o 
  15   9   9      116.36       79.64     19.43 o 
  17   9   9        1.52       21.77     16.41 o 
  19   9   9        3.11      -11.82     16.12 o 
  21   9   9        5.92       -2.81     16.16 o 
 -26  10   9       79.77      118.90     28.51 o 
 -24  10   9        7.56       14.08     18.70 o 
 -22  10   9       43.54       17.03     19.33 o 
 -20  10   9       15.88        5.00     17.16 o 
 -18  10   9       15.95       23.91     18.36 o 
 -16  10   9       93.72      174.14     24.71 o 
 -14  10   9       95.85      103.79     20.63 o 
 -12  10   9        8.52      -23.12     15.41 o 
 -10  10   9        6.11      -18.80     20.74 o 
  -8  10   9      289.72      223.36     42.33 o 
  -6  10   9       19.56        9.47     18.17 o 
  -4  10   9       16.52       13.03     18.90 o 
  -2  10   9        0.00      -16.77     27.72 o 
   0  10   9      112.97       72.72     30.85 o 
   2  10   9       33.58       51.64     21.47 o 
   4  10   9       19.07       12.27     15.55 o 
   6  10   9       96.70      125.62     20.77 o 
   8  10   9       57.23       68.25     19.11 o 
  10  10   9       71.49       79.45     19.81 o 
  12  10   9      396.53      428.77     33.20 o 
  14  10   9      257.96      272.88     28.63 o 
  16  10   9        1.94       19.79     18.67 o 
  18  10   9       33.67       49.25     20.89 o 
 -19  11   9        5.29       23.14     19.98 o 
 -17  11   9       89.67       98.35     32.13 o 
 -15  11   9      105.07      114.49     26.91 o 
 -13  11   9       13.23        5.82     23.28 o 
 -11  11   9       87.04       88.53     25.19 o 
  -9  11   9      199.72      251.75     33.31 o 
  -7  11   9      573.89      681.43     48.47 o 
  -5  11   9        4.36       37.89     21.38 o 
  -3  11   9       13.57       23.93     21.22 o 
  -1  11   9       44.52       15.58     29.23 o 
   1  11   9        0.00       14.65     29.91 o 
   3  11   9       39.92       41.80     22.63 o 
   5  11   9       39.55       22.90     22.26 o 
   7  11   9       17.60       16.10     17.94 o 
   9  11   9        2.91        3.06     17.35 o 
  11  11   9       55.14       71.00     20.55 o 
  -8  12   9      210.07      181.83     39.67 o 
  -6  12   9        2.67      -30.92     25.90 o 
  -4  12   9       10.66      -22.66     19.86 o 
  -2  12   9        6.50       34.56     23.84 o 
   0  12   9       17.01       20.93     28.25 o 
 -42   0  10        2.67      -13.14     27.87 o 
 -40   0  10        9.41       41.90     28.34 o 
 -38   0  10      119.10       50.80     65.64 o 
 -36   0  10      129.48       56.85     26.97 o 
 -34   0  10      570.96      557.68     76.13 o 
 -32   0  10      200.46      144.89     30.25 o 
 -30   0  10       24.98       36.15     32.34 o 
 -28   0  10       72.43       58.03     22.87 o 
 -26   0  10      813.50      898.53     59.97 o 
 -24   0  10      287.36      226.40     31.60 o 
 -22   0  10        0.52       -5.02     16.78 o 
 -20   0  10     5834.65     6224.60    160.26 o 
 -18   0  10     2829.78     2805.56     67.93 o 
 -16   0  10      489.36      504.94     35.33 o 
 -14   0  10     1942.17     1658.20     47.36 o 
 -12   0  10     2741.33     2829.02     68.12 o 
 -10   0  10     1682.46     1952.77     51.43 o 
  -8   0  10     1398.87     1453.73     42.36 o 
  -6   0  10       31.87        5.26     16.25 o 
  -4   0  10        9.43        0.95      7.13 o 
  -2   0  10     3440.78     3769.10     98.56 o 
   0   0  10       12.41       15.22      9.89 o 
   2   0  10    14068.18    14262.51    243.42 o 
   4   0  10      223.92      194.28     17.39 o 
   6   0  10     2366.15     2396.50     90.15 o 
   8   0  10       43.36       16.96     13.04 o 
  10   0  10     2423.76     2379.37     72.67 o 
  12   0  10      255.85      222.65     24.65 o 
  14   0  10       62.32       63.45     21.88 o 
  16   0  10      374.59      366.44     32.21 o 
  18   0  10       57.19       76.88     21.40 o 
  20   0  10      417.17      382.54     55.19 o 
  22   0  10      657.16      713.82     64.72 o 
  24   0  10       91.15       89.43     32.35 o 
  28   0  10       17.62       -7.61     28.54 o 
  30   0  10      309.64      511.90     70.41 o 
  32   0  10       27.53       17.12     36.15 o 
  34   0  10       43.27       58.98     39.96 o 
 -43   1  10       18.21       10.44     25.98 o 
 -41   1  10       43.44       57.28     21.36 o 
 -39   1  10       17.97       15.02     25.81 o 
 -37   1  10        6.91        5.72     16.86 o 
 -35   1  10       50.25       46.79     21.79 o 
 -33   1  10      110.28      114.44     23.97 o 
 -31   1  10      227.61      157.40     34.21 o 
 -29   1  10      462.65      403.73     34.57 o 
 -27   1  10      106.21      134.11     20.87 o 
 -25   1  10      494.89      433.60     33.25 o 
 -23   1  10       65.94       57.01     18.15 o 
 -21   1  10      675.42      693.62     26.00 o 
 -19   1  10       90.20       94.92     15.05 o 
 -17   1  10       89.64      114.28     13.19 o 
 -15   1  10      870.67      895.79     23.92 o 
 -13   1  10     1202.94     1042.23     26.38 o 
 -11   1  10       39.88       26.03      7.88 o 
  -9   1  10      363.59      421.78     18.96 o 
  -7   1  10      553.91      551.75     25.26 o 
  -5   1  10      797.97      702.29     20.35 o 
  -3   1  10      104.49      111.90     10.02 o 
  -1   1  10     2553.24     2443.34     45.04 o 
   1   1  10      825.61      937.56     23.16 o 
   3   1  10      671.43      775.21     20.94 o 
   5   1  10      212.38      197.11     16.86 o 
   7   1  10      126.23      119.79     10.20 o 
   9   1  10      154.96      231.39     15.43 o 
  11   1  10      885.82      788.25     28.17 o 
  13   1  10       83.18       73.46     12.76 o 
  15   1  10      119.07      141.18     19.39 o 
  17   1  10      313.70      289.70     34.64 o 
  19   1  10        0.50      -13.03     13.70 o 
  21   1  10      780.48      679.05     45.53 o 
  23   1  10       37.11       34.72     17.51 o 
  25   1  10       32.49       50.20     22.40 o 
  27   1  10      116.40      117.02     28.25 o 
  29   1  10       13.73       19.03     30.44 o 
  31   1  10       12.73        2.85     21.53 o 
  33   1  10      134.67      176.49     72.30 o 
 -42   2  10        7.06        5.29     19.43 o 
 -40   2  10        0.00      -10.96     17.08 o 
 -38   2  10      146.81       85.74     23.32 o 
 -36   2  10       31.87       52.32     21.62 o 
 -34   2  10       26.23       23.74     17.23 o 
 -32   2  10        1.65       -3.35     14.40 o 
 -30   2  10      244.38      221.55     27.82 o 
 -28   2  10        0.92      -19.35     12.90 o 
 -26   2  10      210.57      205.19     22.81 o 
 -24   2  10     1324.17     1328.58     63.30 o 
 -22   2  10     2185.04     2149.00     48.58 o 
 -20   2  10      548.11      629.88     26.33 o 
 -18   2  10     2415.39     2158.14     73.47 o 
 -16   2  10        1.72       26.50     11.74 o 
 -14   2  10     4831.39     5364.98     86.11 o 
 -12   2  10      193.96      262.05     18.51 o 
 -10   2  10      460.34      372.03     18.33 o 
  -8   2  10      451.83      589.82     20.91 o 
  -6   2  10      293.44      273.94     14.75 o 
  -4   2  10      711.52      605.80     18.67 o 
  -2   2  10      397.67      427.84     18.90 o 
   0   2  10       22.56        4.13      6.41 o 
   2   2  10      503.96      443.31     17.74 o 
   4   2  10      558.91      490.85     18.64 o 
   6   2  10       43.77       48.60      9.13 o 
   8   2  10       82.62       75.70     10.88 o 
  10   2  10      134.44      184.92     17.05 o 
  12   2  10     1189.64     1232.03     36.96 o 
  14   2  10      679.79      747.90     34.58 o 
  16   2  10      586.78      586.68     36.31 o 
  18   2  10       46.17       73.57     19.77 o 
  20   2  10      535.79      490.83     34.72 o 
  22   2  10      370.01      396.53     32.44 o 
  24   2  10      461.54      456.84     34.21 o 
  26   2  10        8.80        6.87     17.12 o 
  28   2  10        1.77       -7.11     19.85 o 
  30   2  10       74.62      101.20     28.16 o 
  32   2  10       52.53       17.12     32.34 o 
  34   2  10       56.64      102.60     80.86 o 
 -41   3  10        0.43      -13.70     19.99 o 
 -39   3  10       58.14       70.81     25.06 o 
 -37   3  10       78.15       70.26     20.05 o 
 -35   3  10        0.38       -0.84     16.35 o 
 -33   3  10        8.57       -8.97     16.36 o 
 -31   3  10       63.33       79.14     19.10 o 
 -29   3  10       41.01       39.50     16.25 o 
 -27   3  10       21.33        9.51     14.44 o 
 -25   3  10      849.96      908.72     35.18 o 
 -23   3  10      651.05      820.33     30.78 o 
 -21   3  10     1893.02     1667.11     44.44 o 
 -19   3  10       90.35      164.89     16.41 o 
 -17   3  10      399.94      322.69     24.15 o 
 -15   3  10       56.55       44.19     11.41 o 
 -13   3  10      233.80      218.67     18.86 o 
 -11   3  10      140.77      132.88     10.96 o 
  -9   3  10      887.50      948.74     28.16 o 
  -7   3  10       15.15       16.08      7.03 o 
  -5   3  10       17.31        9.75      6.98 o 
  -3   3  10      681.01      733.85     20.95 o 
  -1   3  10       17.29       13.02      6.67 o 
   1   3  10     1143.61     1001.20     27.50 o 
   3   3  10      708.32      624.09     24.56 o 
   5   3  10      178.50      136.68     15.45 o 
   7   3  10      454.09      473.44     25.50 o 
   9   3  10     2059.79     2034.43     87.68 o 
  11   3  10     2483.23     2397.75     56.66 o 
  13   3  10      297.83      277.77     22.78 o 
  15   3  10       17.59       31.21     14.40 o 
  17   3  10     1735.77     1818.81     50.41 o 
  19   3  10     1011.81     1033.52     45.07 o 
  21   3  10        3.82       10.77     16.82 o 
  23   3  10        5.04       23.34     18.06 o 
  25   3  10        2.01       28.52     17.30 o 
  27   3  10        4.41      -12.68     16.48 o 
  29   3  10        0.75      -21.46     16.79 o 
  31   3  10       43.35       27.06     20.00 o 
  33   3  10        0.74      -23.73     22.75 o 
 -40   4  10       66.26       52.97     20.59 o 
 -38   4  10        1.06       -1.60     17.18 o 
 -36   4  10        6.26       44.63     18.46 o 
 -34   4  10      101.32       69.53     19.25 o 
 -32   4  10        3.65       21.06     21.15 o 
 -30   4  10        0.06      -19.53     17.85 o 
 -28   4  10        0.47      -12.28     12.12 o 
 -26   4  10      137.08      179.35     18.68 o 
 -24   4  10      266.18      269.14     24.71 o 
 -22   4  10      376.27      334.80     22.66 o 
 -20   4  10     1454.54     1579.49     42.12 o 
 -18   4  10      173.16      193.23     17.71 o 
 -16   4  10     2929.39     2892.67     57.95 o 
 -14   4  10      282.49      285.14     22.10 o 
 -12   4  10      201.97      167.41     17.88 o 
 -10   4  10     3671.41     3971.75     61.11 o 
  -8   4  10      619.47      542.10     19.76 o 
  -6   4  10       40.89       11.20      7.07 o 
  -4   4  10      131.58      128.97     11.25 o 
  -2   4  10     1296.98     1297.40     32.24 o 
   0   4  10     1145.82     1146.91     30.10 o 
   2   4  10      452.68      488.13     26.12 o 
   4   4  10     1263.40     1073.81     35.81 o 
   6   4  10      595.01      577.96     28.16 o 
   8   4  10      469.30      434.14     26.60 o 
  10   4  10      919.01      849.59     33.75 o 
  12   4  10       12.94       16.66     13.57 o 
  14   4  10     1583.40     1716.51     72.06 o 
  16   4  10      299.12      252.85     22.61 o 
  18   4  10      196.30      194.26     21.55 o 
  20   4  10       68.59       83.32     20.00 o 
  22   4  10      107.30      155.96     24.78 o 
  24   4  10        0.01        1.36     16.93 o 
  26   4  10       32.23       35.49     19.04 o 
  28   4  10       10.95       21.67     18.49 o 
  30   4  10       47.74       41.04     20.82 o 
  32   4  10        0.10        3.77     20.05 o 
 -39   5  10       71.07       91.07     31.00 o 
 -37   5  10        1.73       12.45     18.19 o 
 -35   5  10        4.41        1.70     16.96 o 
 -33   5  10       28.65       36.95     18.39 o 
 -31   5  10       34.56       63.23     19.21 o 
 -29   5  10      114.71       76.27     27.38 o 
 -27   5  10       49.45       60.80     15.02 o 
 -25   5  10      522.29      594.36     29.60 o 
 -23   5  10      416.16      512.29     28.16 o 
 -21   5  10      943.62      930.06     33.30 o 
 -19   5  10       47.04       48.84     13.29 o 
 -17   5  10      265.77      191.37     36.60 o 
 -15   5  10      177.13      189.53     28.62 o 
 -13   5  10      172.29      148.17     15.87 o 
 -11   5  10        1.30        1.69      8.80 o 
  -9   5  10      961.01     1115.30     38.79 o 
  -7   5  10      161.92      149.58     13.46 o 
  -5   5  10        4.64       -1.77      7.54 o 
  -3   5  10      261.05      291.14     17.82 o 
  -1   5  10     1406.93     1247.21     37.87 o 
   1   5  10      258.76      344.34     33.17 o 
   3   5  10      768.73      701.70     32.39 o 
   5   5  10     2485.06     2297.58     56.96 o 
   7   5  10       66.18       82.05     16.06 o 
   9   5  10       10.12       -7.35     12.31 o 
  11   5  10      783.42      616.28     32.06 o 
  13   5  10       72.57       65.48     16.47 o 
  15   5  10      186.63      175.96     20.40 o 
  17   5  10       42.93       40.15     19.44 o 
  19   5  10        9.55       -8.00     13.11 o 
  21   5  10      324.96      308.20     30.30 o 
  23   5  10      122.06       91.64     24.74 o 
  25   5  10       11.99       16.33     17.53 o 
  27   5  10       10.84      -16.25     16.93 o 
  29   5  10       63.51       70.35     23.68 o 
 -38   6  10       34.25        6.67     23.12 o 
 -36   6  10        0.24      -16.83     17.18 o 
 -34   6  10        1.14        7.13     17.83 o 
 -32   6  10       56.22       39.89     18.04 o 
 -30   6  10        0.09        9.09     14.44 o 
 -28   6  10      199.75      313.95     27.40 o 
 -26   6  10      569.34      630.46     32.53 o 
 -24   6  10      141.29      193.11     20.61 o 
 -22   6  10     1171.52     1416.22     47.74 o 
 -20   6  10        9.99       34.30     13.38 o 
 -18   6  10       28.16       15.60     10.14 o 
 -16   6  10      339.98      405.35     25.88 o 
 -14   6  10       48.09       38.43     11.96 o 
 -12   6  10       19.80        2.70     10.21 o 
 -10   6  10       70.85      109.26     21.70 o 
  -8   6  10      159.96      242.05     21.38 o 
  -6   6  10       11.41       -0.38     11.28 o 
  -4   6  10      222.91      209.99     18.34 o 
  -2   6  10      308.30      308.71     33.24 o 
   0   6  10     1511.24     1686.76     60.36 o 
   2   6  10      600.01      666.70     31.54 o 
   4   6  10      421.42      432.97     27.85 o 
   6   6  10      264.77      275.43     23.45 o 
   8   6  10     1016.33      942.42     37.21 o 
  10   6  10      446.75      381.45     27.80 o 
  12   6  10       27.50       30.36     15.65 o 
  14   6  10      182.33      168.24     21.45 o 
  16   6  10       49.91       41.54     15.67 o 
  18   6  10      187.73      233.62     23.89 o 
  20   6  10       92.00       84.16     18.96 o 
  22   6  10        3.82        8.89     15.31 o 
  24   6  10       24.61       29.35     20.12 o 
  26   6  10      180.83      174.68     27.95 o 
  28   6  10       18.23        9.44     20.05 o 
 -35   7  10      143.64      126.58     28.52 o 
 -33   7  10      120.61      143.87     20.78 o 
 -31   7  10       80.53       41.91     16.68 o 
 -29   7  10        1.82       11.76     15.02 o 
 -27   7  10      115.00      147.42     20.01 o 
 -25   7  10     1210.00     1158.04     40.23 o 
 -23   7  10      498.27      567.97     38.94 o 
 -21   7  10      529.63      528.69     37.16 o 
 -19   7  10      320.09      321.32     23.32 o 
 -17   7  10      481.91      574.57     33.47 o 
 -15   7  10      292.29      305.87     37.91 o 
 -13   7  10      406.00      425.32     33.51 o 
 -11   7  10       45.32       38.52     15.04 o 
  -9   7  10      303.03      275.18     23.76 o 
  -7   7  10       18.58       20.82     13.27 o 
  -5   7  10        6.10        6.33     14.91 o 
  -3   7  10      112.81      141.09     19.22 o 
  -1   7  10      458.47      462.47     31.93 o 
   1   7  10       12.30       10.30     13.36 o 
   3   7  10      505.60      490.62     30.31 o 
   5   7  10      455.13      430.42     34.89 o 
   7   7  10      161.78      151.98     20.67 o 
   9   7  10     2236.17     2319.83     61.29 o 
  11   7  10       10.92       10.58     16.20 o 
  13   7  10        4.65       -0.01     14.18 o 
  15   7  10      526.78      423.15     30.31 o 
  17   7  10      228.16      198.54     24.10 o 
  19   7  10        2.77       -4.90     14.58 o 
  21   7  10       21.80        7.41     16.20 o 
  23   7  10        0.17       11.50     16.72 o 
  25   7  10      230.28      294.38     28.60 o 
 -32   8  10       69.05       57.02     18.22 o 
 -30   8  10      145.63      153.59     35.03 o 
 -28   8  10       65.35       42.26     16.52 o 
 -26   8  10      102.44      131.47     19.46 o 
 -24   8  10       14.72       23.62     14.67 o 
 -22   8  10      490.54      566.49     35.99 o 
 -20   8  10      156.71      141.30     21.76 o 
 -18   8  10      138.18      176.19     23.17 o 
 -16   8  10        0.96       -9.87     14.36 o 
 -14   8  10       19.46       10.90     15.65 o 
 -12   8  10      379.57      353.04     42.03 o 
 -10   8  10      156.88      170.22     21.68 o 
  -8   8  10     1070.95     1032.86     56.80 o 
  -6   8  10      382.94      428.90     35.32 o 
  -4   8  10        8.51       -1.66     20.56 o 
  -2   8  10      111.52      100.11     21.92 o 
   0   8  10      289.42      316.59     24.93 o 
   2   8  10      764.50      709.18     44.51 o 
   4   8  10      115.40      157.28     22.33 o 
   6   8  10      327.69      259.55     25.30 o 
   8   8  10      774.83      765.63     37.18 o 
  10   8  10      417.20      317.52     27.52 o 
  12   8  10       10.34        6.20     15.25 o 
  14   8  10      536.22      544.39     34.95 o 
  16   8  10       30.90       49.63     26.09 o 
  18   8  10       21.44       24.07     16.72 o 
  20   8  10       11.83       -2.29     22.41 o 
  22   8  10       47.87       39.42     18.81 o 
  24   8  10        2.26        6.85     18.75 o 
 -29   9  10       59.72       44.59     21.48 o 
 -27   9  10       53.34       85.31     22.26 o 
 -25   9  10       20.02       10.61     17.03 o 
 -23   9  10      354.18      352.80     31.11 o 
 -21   9  10       27.89       25.79     17.88 o 
 -19   9  10      452.65      470.04     34.37 o 
 -17   9  10      113.28      100.37     20.51 o 
 -15   9  10       22.81        8.37     15.22 o 
 -13   9  10      626.90      732.75     40.53 o 
 -11   9  10      306.33      345.57     30.99 o 
  -9   9  10      221.44      193.97     27.62 o 
  -7   9  10       34.81       69.92     33.30 o 
  -5   9  10       64.59       76.58     21.47 o 
  -3   9  10       11.65       11.04     18.15 o 
  -1   9  10      145.97      111.44     24.52 o 
   1   9  10       37.23       62.92     21.58 o 
   3   9  10       13.46        0.78     13.74 o 
   5   9  10       46.48       67.27     17.56 o 
   7   9  10       12.56        6.61     14.47 o 
   9   9  10       39.56       19.68     15.58 o 
  11   9  10       58.93       52.83     20.32 o 
  13   9  10       48.77       36.70     18.67 o 
  15   9  10      124.23      160.42     23.21 o 
  17   9  10        0.62      -21.95     14.63 o 
  19   9  10        0.29      -13.85     16.40 o 
 -24  10  10       53.81       36.28     21.48 o 
 -22  10  10        0.29        3.38     17.96 o 
 -20  10  10       18.69        9.98     18.23 o 
 -18  10  10       15.55       -2.17     17.93 o 
 -16  10  10       50.58       63.69     21.70 o 
 -14  10  10       86.50       70.00     24.12 o 
 -12  10  10        0.88       -1.83     19.26 o 
 -10  10  10      226.05      212.27     38.19 o 
  -8  10  10       43.88       34.43     19.94 o 
  -6  10  10        5.68       -6.35     19.53 o 
  -4  10  10       68.84       93.66     25.22 o 
  -2  10  10       12.21       20.93     20.36 o 
   0  10  10      251.12      250.79     32.06 o 
   2  10  10       66.92       72.67     24.12 o 
   4  10  10        2.46       -9.66     19.71 o 
   6  10  10        5.73        4.37     15.32 o 
   8  10  10      207.14      218.36     25.89 o 
  10  10  10       27.42       43.61     18.67 o 
  12  10  10      292.53      292.52     29.18 o 
  14  10  10       14.81        3.03     16.75 o 
 -17  11  10        0.46        3.64     20.96 o 
 -15  11  10        0.73      -14.41     21.16 o 
 -13  11  10      127.51       54.25     46.62 o 
 -11  11  10      185.38      240.44     34.34 o 
  -9  11  10       95.36      104.45     26.51 o 
  -7  11  10      255.42      202.02     31.71 o 
  -5  11  10        7.60        6.59     21.47 o 
  -3  11  10      119.36      107.19     27.18 o 
  -1  11  10      102.10      140.12     29.06 o 
   1  11  10       13.43      -21.84     19.77 o 
   3  11  10       27.06       94.61     42.28 o 
   5  11  10        0.49      -18.67     21.47 o 
   7  11  10        0.28      -20.93     20.43 o 
   9  11  10      137.75      188.54     36.03 o 
 -41   1  11        0.13        8.17     19.82 o 
 -39   1  11       18.38        5.73     18.37 o 
 -37   1  11       46.09       39.82     19.68 o 
 -35   1  11        0.45        1.81     17.74 o 
 -33   1  11      130.19       69.35     18.70 o 
 -31   1  11       29.45        5.36     15.19 o 
 -29   1  11      285.91      243.97     25.54 o 
 -27   1  11      868.95      862.06     76.38 o 
 -25   1  11       34.10      -23.30     21.19 o 
 -23   1  11     2148.69     1990.76     55.26 o 
 -21   1  11     5910.03     6472.48    119.71 o 
 -19   1  11      468.11      412.42     23.23 o 
 -17   1  11     2243.64     2111.65     46.83 o 
 -15   1  11     2013.14     2064.14     44.99 o 
 -13   1  11        3.87        5.13      8.22 o 
 -11   1  11      253.68      196.61     14.18 o 
  -9   1  11      163.31      212.47     15.47 o 
  -7   1  11      708.11      719.54     36.95 o 
  -5   1  11      417.66      437.10     18.50 o 
  -3   1  11      862.44     1049.38     25.87 o 
  -1   1  11      411.49      382.06     22.30 o 
   1   1  11       33.77       32.73      9.08 o 
   3   1  11     1630.93     1543.19     31.52 o 
   5   1  11      193.78      194.41     16.15 o 
   7   1  11        0.37        6.08      8.33 o 
   9   1  11     1106.79     1023.04     28.68 o 
  11   1  11     3246.05     3198.89     74.36 o 
  13   1  11      347.77      353.99     32.74 o 
  15   1  11     4030.55     3896.24     90.98 o 
  17   1  11       62.84       59.61     20.48 o 
  19   1  11        6.32       -4.89     15.30 o 
  21   1  11       42.58        3.81     28.54 o 
  23   1  11       19.63       -0.99     16.78 o 
  25   1  11        1.37       -3.06     18.69 o 
  27   1  11        0.69        5.46     20.82 o 
  29   1  11      130.90      119.87     41.86 o 
  31   1  11       21.89       37.20     37.10 o 
 -40   2  11        0.87      -14.65     19.10 o 
 -38   2  11        0.06        3.41     19.77 o 
 -36   2  11       68.11       82.72     20.90 o 
 -34   2  11       67.52       61.77     23.34 o 
 -32   2  11       21.28       13.41     16.21 o 
 -30   2  11      617.89      526.60    101.10 o 
 -28   2  11       34.08       19.82     15.88 o 
 -26   2  11       39.32       23.76     16.00 o 
 -24   2  11     2822.09     2763.97     69.62 o 
 -22   2  11        4.14       -0.19     11.11 o 
 -20   2  11      978.44     1020.89     35.97 o 
 -18   2  11      873.97      743.53     31.76 o 
 -16   2  11      717.31      783.99     31.33 o 
 -14   2  11      262.24      274.12     18.61 o 
 -12   2  11      591.35      600.48     22.44 o 
 -10   2  11       12.09       15.45      8.65 o 
  -8   2  11      239.54      262.48     16.48 o 
  -6   2  11      288.24      406.65     18.16 o 
  -4   2  11      938.88      993.44     25.24 o 
  -2   2  11      167.97      155.04     13.28 o 
   0   2  11       35.52       31.98      8.26 o 
   2   2  11      243.32      294.39     16.31 o 
   4   2  11       36.64       30.42     10.61 o 
   6   2  11       32.47       34.03     11.52 o 
   8   2  11      905.86      922.65     32.10 o 
  10   2  11       10.61       15.79     11.75 o 
  12   2  11     2661.37     2814.90     74.59 o 
  14   2  11     1953.91     2039.55     74.70 o 
  16   2  11      196.03      235.66     32.29 o 
  18   2  11      117.47      122.41     22.09 o 
  20   2  11       28.39       27.33     16.74 o 
  22   2  11        0.15      -28.39     25.15 o 
  24   2  11       54.49       35.07     17.68 o 
  26   2  11       11.58        4.19     19.65 o 
  28   2  11       52.38       34.25     22.87 o 
  30   2  11       19.17       72.30     26.91 o 
  32   2  11      165.79       95.14     43.76 o 
 -41   3  11        5.61       38.05     43.76 o 
 -39   3  11      102.19      124.45     27.69 o 
 -37   3  11        8.71        7.70     18.34 o 
 -35   3  11        5.73        1.13     17.30 o 
 -33   3  11      126.59       98.41     26.52 o 
 -31   3  11      311.54      286.56     39.02 o 
 -29   3  11       14.81        5.29     14.89 o 
 -27   3  11        0.44        0.74     14.54 o 
 -25   3  11       63.61        8.72     16.20 o 
 -23   3  11     1117.70     1399.11     45.08 o 
 -21   3  11       98.91       33.33     13.69 o 
 -19   3  11      770.92      689.77     29.20 o 
 -17   3  11     3374.95     3271.76    153.61 o 
 -15   3  11      555.54      561.87     26.10 o 
 -13   3  11       76.04       35.82     17.16 o 
 -11   3  11       49.27       49.14     12.59 o 
  -9   3  11      108.18      129.94     11.82 o 
  -7   3  11      116.54      167.01     13.00 o 
  -5   3  11      623.56      677.28     21.27 o 
  -3   3  11      661.68      634.38     20.47 o 
  -1   3  11      137.46      110.18     14.10 o 
   1   3  11       52.61       53.03     10.53 o 
   3   3  11        4.50        9.57     11.68 o 
   5   3  11      472.24      476.53     34.26 o 
   7   3  11       26.01       15.39     11.26 o 
   9   3  11      462.97      497.91     28.43 o 
  11   3  11      110.35      101.45     17.58 o 
  13   3  11      156.34      201.34     24.34 o 
  15   3  11      770.86      899.61     35.60 o 
  17   3  11     1393.85     1382.45     52.38 o 
  19   3  11       66.66       53.02     19.39 o 
  21   3  11      503.04      391.09     32.44 o 
  23   3  11        4.41       -4.29     16.08 o 
  25   3  11        1.00      -13.53     16.18 o 
  27   3  11       29.66       32.00     25.48 o 
  29   3  11        0.26      -10.92     18.41 o 
  31   3  11      119.49      188.05     35.48 o 
 -40   4  11       24.85       30.44     30.94 o 
 -38   4  11        2.70       13.48     19.27 o 
 -36   4  11        4.24       17.42     19.21 o 
 -34   4  11      190.33      249.28     33.19 o 
 -32   4  11        2.62       17.60     17.37 o 
 -30   4  11      105.69       88.99     20.14 o 
 -28   4  11      102.84       56.59     18.50 o 
 -26   4  11        0.61        1.10     12.43 o 
 -24   4  11      530.58      443.13     26.84 o 
 -22   4  11      194.70      270.66     25.42 o 
 -20   4  11     4961.45     5424.87    103.87 o 
 -18   4  11      474.43      582.27     32.34 o 
 -16   4  11      254.84      251.48     22.62 o 
 -14   4  11     1322.29     1285.07     45.97 o 
 -12   4  11       14.40       -3.39      9.46 o 
 -10   4  11       15.63        3.01      9.75 o 
  -8   4  11      623.55      682.78     24.50 o 
  -6   4  11       39.64       39.22      8.55 o 
  -4   4  11      264.43      241.18     17.12 o 
  -2   4  11      484.60      514.72     25.62 o 
   0   4  11      962.78      890.84     32.64 o 
   2   4  11     1367.71     1215.38     38.62 o 
   4   4  11      623.71      704.31     30.66 o 
   6   4  11     5130.64     5026.97     95.93 o 
   8   4  11     3197.26     3199.08     70.76 o 
  10   4  11       64.42       73.44     16.75 o 
  12   4  11     1576.15     1027.86    244.90 o 
  14   4  11        3.38       27.24     12.99 o 
  16   4  11       29.07       17.99     16.78 o 
  18   4  11       26.91       -1.55     17.12 o 
  20   4  11       45.27       98.64     21.79 o 
  22   4  11      133.63      199.86     26.89 o 
  24   4  11      145.62      160.74     25.89 o 
  26   4  11       16.26       15.03     19.77 o 
  28   4  11       50.88       29.40     21.77 o 
  30   4  11        3.63       25.05     20.97 o 
 -37   5  11       78.25       48.93     20.83 o 
 -35   5  11        7.34       -8.43     16.87 o 
 -33   5  11       59.60       94.08     21.60 o 
 -31   5  11      240.19      181.48     53.28 o 
 -29   5  11        1.76       15.47     17.18 o 
 -27   5  11        9.22       48.95     14.40 o 
 -25   5  11       28.10       34.26     14.37 o 
 -23   5  11      140.82      197.41     19.95 o 
 -21   5  11       32.80       19.63     13.28 o 
 -19   5  11       50.52       21.34     13.19 o 
 -17   5  11      130.83      132.68     31.36 o 
 -15   5  11      414.65      365.69     22.95 o 
 -13   5  11      812.64      862.59     30.32 o 
 -11   5  11        0.63       -4.99      9.36 o 
  -9   5  11        0.23       10.86     11.57 o 
  -7   5  11      127.68      118.77     18.68 o 
  -5   5  11        0.00       -5.20      8.72 o 
  -3   5  11      131.58      202.21     18.86 o 
  -1   5  11      407.02      392.61     34.49 o 
   1   5  11      525.23      576.18     43.65 o 
   3   5  11      857.16      777.22     34.03 o 
   5   5  11        2.99       -0.91     13.20 o 
   7   5  11      348.76      347.36     26.56 o 
   9   5  11       29.75       38.49     15.18 o 
  11   5  11      164.57      123.40     23.89 o 
  13   5  11      752.99      810.33     47.54 o 
  15   5  11        7.55        5.91     14.18 o 
  17   5  11       12.43      -18.57     14.28 o 
  19   5  11       53.73       62.52     20.43 o 
  21   5  11        2.64        4.82     19.52 o 
  23   5  11       68.82       56.37     21.11 o 
  25   5  11       15.05        8.44     19.53 o 
  27   5  11      181.05      182.97     28.83 o 
 -36   6  11       36.52       59.32     26.02 o 
 -34   6  11       20.45        8.75     18.74 o 
 -32   6  11       10.20       26.72     25.26 o 
 -30   6  11       18.97        9.36     14.94 o 
 -28   6  11        0.27       17.00     14.45 o 
 -26   6  11       73.16       68.15     17.80 o 
 -24   6  11      313.95      349.52     24.90 o 
 -22   6  11      184.92      180.17     19.34 o 
 -20   6  11      468.01      531.31     33.79 o 
 -18   6  11      123.94      132.20     17.01 o 
 -16   6  11      138.24      134.95     16.88 o 
 -14   6  11      684.86      606.55     32.67 o 
 -12   6  11        0.09        9.24     12.54 o 
 -10   6  11      133.88      134.64     18.14 o 
  -8   6  11        0.18        1.98     11.64 o 
  -6   6  11      453.20      420.88     26.43 o 
  -4   6  11        0.45       -0.24     11.74 o 
  -2   6  11      102.90      112.68     17.19 o 
   0   6  11     1104.66     1105.66     44.99 o 
   2   6  11      945.22      881.59     36.33 o 
   4   6  11     2046.45     2032.59     55.86 o 
   6   6  11      148.61      196.95     22.56 o 
   8   6  11      754.76      774.55     38.32 o 
  10   6  11      585.34      572.34     46.98 o 
  12   6  11      142.07      121.29     19.71 o 
  14   6  11      133.48      114.67     19.76 o 
  16   6  11      241.81      218.51     23.76 o 
  18   6  11        5.19       19.43     16.04 o 
  20   6  11       47.71       13.31     16.55 o 
  22   6  11        0.16       -7.50     17.39 o 
  24   6  11       82.22       80.35     23.68 o 
  26   6  11        2.25        3.18     19.58 o 
 -33   7  11        0.35       15.27     19.65 o 
 -31   7  11       44.56       62.19     17.96 o 
 -29   7  11       11.34       23.94     16.53 o 
 -27   7  11      112.48      186.85     21.81 o 
 -25   7  11       55.66       80.12     17.61 o 
 -23   7  11       84.10       93.49     20.00 o 
 -21   7  11       10.25       18.97     12.58 o 
 -19   7  11       19.82       43.99     16.40 o 
 -17   7  11      384.67      456.49     31.01 o 
 -15   7  11       35.99       46.22     16.30 o 
 -13   7  11      293.96      268.06     24.25 o 
 -11   7  11       53.43       70.48     16.63 o 
  -9   7  11       23.63       26.05     14.72 o 
  -7   7  11       89.38      101.99     21.92 o 
  -5   7  11      672.85      739.74     44.76 o 
  -3   7  11       81.69      106.57     22.24 o 
  -1   7  11       25.27       35.18     14.45 o 
   1   7  11        0.92       21.50     14.08 o 
   3   7  11      178.04      180.34     29.94 o 
   5   7  11     1200.16     1302.62     45.29 o 
   7   7  11       12.31        6.79     15.10 o 
   9   7  11       45.97       81.46     26.47 o 
  11   7  11      300.03      391.01     29.96 o 
  13   7  11       61.65       34.79     17.54 o 
  15   7  11        5.00        0.07     15.15 o 
  17   7  11        1.34       13.75     15.28 o 
  19   7  11        2.90       -4.80     16.75 o 
  21   7  11      106.36       94.43     23.00 o 
  23   7  11       81.97      103.52     38.30 o 
 -30   8  11       11.19       -3.54     15.64 o 
 -28   8  11       72.19       81.48     19.41 o 
 -26   8  11       50.85       41.31     19.14 o 
 -24   8  11       50.77       81.81     21.20 o 
 -22   8  11       13.40       19.00     17.16 o 
 -20   8  11       49.36       33.17     17.30 o 
 -18   8  11       10.63       21.49     16.67 o 
 -16   8  11       25.15       19.44     16.13 o 
 -14   8  11       39.31       25.07     16.13 o 
 -12   8  11        9.40       23.90     15.25 o 
 -10   8  11      160.46      153.70     24.70 o 
  -8   8  11       18.77       38.47     18.49 o 
  -6   8  11       43.01       17.57     17.53 o 
  -4   8  11       67.97       56.18     24.11 o 
  -2   8  11      127.98      155.63     24.96 o 
   0   8  11        3.18       -2.56     18.22 o 
   2   8  11       44.29       15.58     14.45 o 
   4   8  11      247.08      234.17     24.53 o 
   6   8  11        9.30       -9.68     13.44 o 
   8   8  11       41.54       71.51     21.97 o 
  10   8  11        0.02       10.99     15.96 o 
  12   8  11      131.04      136.27     21.76 o 
  14   8  11       22.69       -4.03     15.26 o 
  16   8  11      115.56      103.19     20.77 o 
  18   8  11        0.06        0.62     16.64 o 
  20   8  11        3.43       37.82     19.05 o 
 -27   9  11        0.68       -1.73     20.60 o 
 -25   9  11        1.09       -6.18     17.38 o 
 -23   9  11       84.02      145.33     36.53 o 
 -21   9  11       42.37       15.62     18.37 o 
 -19   9  11       57.28       34.19     19.19 o 
 -17   9  11       25.28        1.31     17.74 o 
 -15   9  11       20.70       18.29     18.31 o 
 -13   9  11      234.00      199.44     28.72 o 
 -11   9  11       57.45       75.81     22.00 o 
  -9   9  11      160.27      133.00     25.81 o 
  -7   9  11        0.34      -20.29     23.78 o 
  -5   9  11       54.78       57.65     34.85 o 
  -3   9  11        5.17       37.70     20.64 o 
  -1   9  11      134.91      107.98     24.78 o 
   1   9  11      116.39       76.17     23.02 o 
   3   9  11       27.04        5.21     19.02 o 
   5   9  11      277.89      295.18     27.67 o 
   7   9  11       26.95       23.10     20.32 o 
   9   9  11       24.75       54.57     18.16 o 
  11   9  11        3.87      -13.81     15.47 o 
  13   9  11       27.20       58.53     18.85 o 
  15   9  11       60.34       48.56     19.41 o 
  17   9  11        5.57       -5.67     18.12 o 
 -22  10  11       11.89       -4.16     19.55 o 
 -20  10  11       69.84       81.77     23.06 o 
 -18  10  11        0.67       -4.72     19.77 o 
 -16  10  11       19.78        9.02     32.17 o 
 -14  10  11       52.65       55.52     23.16 o 
 -12  10  11       58.01       10.78     25.71 o 
 -10  10  11       21.20        2.80     25.46 o 
  -8  10  11      129.47      134.52     28.09 o 
  -6  10  11      222.77      225.76     31.99 o 
  -4  10  11      204.58      256.20     33.41 o 
  -2  10  11       65.17       77.51     24.52 o 
   0  10  11        3.07        6.74     19.60 o 
   2  10  11        7.57       14.80     19.26 o 
   4  10  11       34.81       20.84     26.44 o 
   6  10  11      144.95      169.65     53.44 o 
   8  10  11      136.70      113.28     23.89 o 
  10  10  11        1.39       19.90     17.11 o 
  12  10  11       20.72       -4.55     20.69 o 
 -13  11  11        5.39      -35.67     23.78 o 
 -11  11  11       13.18       31.67     23.36 o 
  -9  11  11        0.18       -3.50     25.49 o 
  -7  11  11       10.07       30.52     23.57 o 
  -5  11  11       32.73       24.37     23.36 o 
  -3  11  11        0.07       -1.55     20.97 o 
  -1  11  11       63.00       52.42     35.68 o 
   1  11  11       30.22       11.32     22.32 o 
   3  11  11       21.47       10.72     39.00 o 
 -40   0  12       21.22       25.56     29.51 o 
 -38   0  12        1.71       22.83     28.78 o 
 -36   0  12       18.49       -1.46     25.59 o 
 -34   0  12      346.75      422.47     64.70 o 
 -32   0  12       71.22      190.27     49.47 o 
 -30   0  12        0.84      -28.54     26.64 o 
 -28   0  12      228.16      279.61     41.86 o 
 -26   0  12     1150.54      960.68     55.87 o 
 -24   0  12     1971.45     2283.86     86.90 o 
 -22   0  12      239.27      369.20     39.68 o 
 -20   0  12     3472.39     3349.84    107.26 o 
 -18   0  12     1518.91     1798.29     72.71 o 
 -16   0  12     1097.00     1224.96     43.69 o 
 -14   0  12      412.58      413.10     27.72 o 
 -12   0  12       62.11       78.17     15.66 o 
 -10   0  12      408.51      459.28     27.93 o 
  -8   0  12      114.79       81.32     15.64 o 
  -6   0  12     6069.85     5868.52    421.86 o 
  -4   0  12     1394.78     1492.93     56.58 o 
  -2   0  12      665.39      583.26     56.16 o 
   0   0  12     3482.69     3827.87     84.84 o 
   2   0  12     2064.48     2035.38     72.23 o 
   4   0  12       41.33       41.41     20.97 o 
   6   0  12     1381.46     1216.61     63.81 o 
   8   0  12      155.43      126.06     21.40 o 
  10   0  12      861.31      889.54     46.32 o 
  12   0  12     2116.66     2260.60     76.50 o 
  14   0  12      690.43      550.14     62.82 o 
  16   0  12     1595.13     1502.96     93.34 o 
  18   0  12      701.60      494.93     60.91 o 
  20   0  12       20.32       17.12     32.34 o 
  22   0  12        0.40       15.22     28.54 o 
  24   0  12       31.03       36.15     32.34 o 
  28   0  12        0.94       19.03     34.25 o 
  30   0  12       12.83      104.64     45.66 o 
 -39   1  12       37.86        3.40     19.43 o 
 -37   1  12        9.41       -7.55     17.26 o 
 -35   1  12        0.21      -10.81     18.61 o 
 -33   1  12        0.41       12.92     15.90 o 
 -31   1  12       21.27       -0.17     14.83 o 
 -29   1  12       67.31       54.31     18.14 o 
 -27   1  12      249.31      295.32     31.74 o 
 -25   1  12      123.38      132.39     23.78 o 
 -23   1  12      259.32      258.18     24.78 o 
 -21   1  12       67.95      148.35     20.61 o 
 -19   1  12     3712.67     3961.44     84.77 o 
 -17   1  12       82.81      129.45     15.64 o 
 -15   1  12      366.31      333.12     21.00 o 
 -13   1  12       38.84       28.13     15.74 o 
 -11   1  12      139.75       94.12     10.96 o 
  -9   1  12      149.84      175.27     16.72 o 
  -7   1  12      519.09      578.61     25.50 o 
  -5   1  12      323.58      389.17     20.49 o 
  -3   1  12        0.29       -2.05      7.70 o 
  -1   1  12      214.78      217.55     14.24 o 
   1   1  12     1442.03     1395.10     31.16 o 
   3   1  12      648.02      637.50     26.50 o 
   5   1  12      137.35      184.88     21.16 o 
   7   1  12       30.22        8.51      9.13 o 
   9   1  12      135.12      124.39     19.71 o 
  11   1  12      137.34      127.28     19.58 o 
  13   1  12      171.00      157.33     22.22 o 
  15   1  12        4.17      -11.54     13.57 o 
  17   1  12       69.66       69.09     23.01 o 
  19   1  12       85.47       70.29     22.75 o 
  21   1  12       28.40       79.91     34.25 o 
  23   1  12        0.98       -7.81     40.91 o 
  25   1  12       15.59       28.54     22.87 o 
  27   1  12        1.66       11.69     23.78 o 
  29   1  12       99.17      150.31     45.66 o 
 -40   2  12       31.97        6.43     24.64 o 
 -38   2  12        2.38       12.30     27.15 o 
 -36   2  12        4.07       -0.78     17.17 o 
 -34   2  12       19.13       37.45     18.99 o 
 -32   2  12        6.41        9.22     16.78 o 
 -30   2  12      104.35       89.91     21.70 o 
 -28   2  12        0.13       -3.55     18.20 o 
 -26   2  12       95.91       85.27     19.45 o 
 -24   2  12       24.87        0.33     14.67 o 
 -22   2  12        7.85       -4.21     14.77 o 
 -20   2  12      474.69      353.23     25.68 o 
 -18   2  12      412.07      250.04     23.07 o 
 -16   2  12      822.45      970.58     32.00 o 
 -14   2  12       11.66       29.08     10.68 o 
 -12   2  12      159.37      140.37     18.31 o 
 -10   2  12        2.87       -9.17      6.12 o 
  -8   2  12      912.42      947.01     29.24 o 
  -6   2  12       38.88       22.37      8.72 o 
  -4   2  12      212.07      196.69     17.73 o 
  -2   2  12      358.03      387.10     18.34 o 
   0   2  12       86.03       79.09     10.52 o 
   2   2  12      138.04      111.87     17.85 o 
   4   2  12      206.06      201.96     21.54 o 
   6   2  12      805.87      752.59     44.24 o 
   8   2  12     1274.25     1268.49     39.50 o 
  10   2  12       18.40        0.73     14.01 o 
  12   2  12      523.04      466.67     33.65 o 
  14   2  12        0.13       -8.29     18.69 o 
  16   2  12      213.04      229.86     62.80 o 
  18   2  12        7.70       16.18     24.44 o 
  20   2  12       12.66        2.83     16.82 o 
  22   2  12       96.96       58.81     19.33 o 
  24   2  12        0.00       -0.38     20.05 o 
  26   2  12       19.64        4.76     21.40 o 
  28   2  12        5.39      -32.29     21.53 o 
  30   2  12       49.87       57.08     26.91 o 
 -39   3  12        0.22       -0.43     19.21 o 
 -37   3  12        1.23        6.83     19.15 o 
 -35   3  12        5.49        9.47     20.32 o 
 -33   3  12       95.47      102.29     24.44 o 
 -31   3  12       75.03       31.76     18.46 o 
 -29   3  12      163.10      112.49     29.94 o 
 -27   3  12      201.44      170.75     27.93 o 
 -25   3  12      103.32       81.36     19.15 o 
 -23   3  12      810.14      879.51     33.42 o 
 -21   3  12      325.39      385.81     24.81 o 
 -19   3  12      100.76      108.58     16.48 o 
 -17   3  12       69.57       31.65     11.87 o 
 -15   3  12        7.94       -7.66     11.03 o 
 -13   3  12      208.45      170.46     19.34 o 
 -11   3  12       15.05       21.91     10.69 o 
  -9   3  12      456.51      406.80     19.50 o 
  -7   3  12      104.49       68.59     10.59 o 
  -5   3  12        1.18       -8.81      7.68 o 
  -3   3  12       38.67       53.67     11.30 o 
  -1   3  12       40.67       16.40     10.98 o 
   1   3  12       30.75       30.83     11.78 o 
   3   3  12      444.82      486.69     27.20 o 
   5   3  12     1474.07     1355.13     48.65 o 
   7   3  12       64.94       33.85     14.22 o 
   9   3  12     6076.36     6131.06    112.80 o 
  11   3  12      488.67      523.83     31.14 o 
  13   3  12      310.45      301.61     41.05 o 
  15   3  12     1538.18     1561.96     74.96 o 
  17   3  12        3.62       -2.30     16.08 o 
  19   3  12       65.63       74.04     20.81 o 
  21   3  12       42.22       18.37     18.29 o 
  23   3  12      228.36      187.50     26.32 o 
  25   3  12      100.40      146.40     25.89 o 
  27   3  12       27.17       54.39     27.55 o 
  29   3  12      107.31      128.77     33.55 o 
 -38   4  12       20.73        4.63     21.58 o 
 -36   4  12       63.18       70.46     22.63 o 
 -34   4  12       49.69       11.90     18.23 o 
 -32   4  12      465.85      457.35     50.45 o 
 -30   4  12        9.10       37.83     20.05 o 
 -28   4  12       44.49       24.88     17.00 o 
 -26   4  12       79.79      106.53     20.61 o 
 -24   4  12      993.81      845.03     37.31 o 
 -22   4  12       36.31       34.08     15.08 o 
 -20   4  12      815.96     1005.99     35.05 o 
 -18   4  12       16.79        1.14     12.65 o 
 -16   4  12       65.43       48.56     15.33 o 
 -14   4  12      122.93      154.24     17.09 o 
 -12   4  12      775.72      797.61     29.46 o 
 -10   4  12      213.51      182.96     17.47 o 
  -8   4  12       21.02       10.14     12.31 o 
  -6   4  12       58.90       64.50     11.99 o 
  -4   4  12      735.41      785.45     26.89 o 
  -2   4  12      369.98      397.09     25.21 o 
   0   4  12      477.62      528.49     29.75 o 
   2   4  12     2210.83     2044.92     53.43 o 
   4   4  12      157.02      164.21     31.04 o 
   6   4  12       76.40       76.63     16.96 o 
   8   4  12      421.10      498.77     30.78 o 
  10   4  12        0.37        1.57     13.11 o 
  12   4  12      148.18      131.49     42.51 o 
  14   4  12      177.19      201.70     22.69 o 
  16   4  12       32.59       29.40     19.02 o 
  18   4  12       84.78      149.36     25.22 o 
  20   4  12       71.72       77.26     22.68 o 
  22   4  12       22.59        1.46     17.85 o 
  24   4  12       81.32       62.15     22.00 o 
  26   4  12      107.71       90.36     24.78 o 
  28   4  12        2.88        4.98     46.61 o 
 -37   5  12        1.53       13.99     23.36 o 
 -35   5  12        3.08      -24.32     17.83 o 
 -33   5  12        0.47       18.81     19.41 o 
 -31   5  12       82.84      105.26     22.97 o 
 -29   5  12       70.05       36.78     18.46 o 
 -27   5  12       57.29       20.91     12.47 o 
 -25   5  12        0.19       -8.30     12.79 o 
 -23   5  12      129.04      128.81     18.24 o 
 -21   5  12      203.84      199.72     29.12 o 
 -19   5  12      139.02      178.84     18.73 o 
 -17   5  12      449.42      352.84     24.21 o 
 -15   5  12       83.12       81.51     15.11 o 
 -13   5  12      944.43     1058.99     34.27 o 
 -11   5  12      388.43      324.92     25.34 o 
  -9   5  12       96.95      137.96     18.70 o 
  -7   5  12      144.39      130.22     17.78 o 
  -5   5  12      329.17      434.72     26.74 o 
  -3   5  12      450.97      388.69     26.12 o 
  -1   5  12       37.38       34.93     15.93 o 
   1   5  12       91.85       63.69     17.87 o 
   3   5  12     6691.88     6428.76    158.74 o 
   5   5  12      670.27      691.81     35.72 o 
   7   5  12      513.85      466.21     30.53 o 
   9   5  12     1610.83     1577.29     49.20 o 
  11   5  12      160.05      187.14     22.80 o 
  13   5  12     1499.44     1560.45     49.51 o 
  15   5  12      625.71      546.50     46.98 o 
  17   5  12        0.59      -16.07     42.40 o 
  19   5  12        9.39        7.53     17.85 o 
  21   5  12        3.93        3.52     18.15 o 
  23   5  12       31.59       42.85     21.91 o 
  25   5  12       28.43        3.55     19.86 o 
 -34   6  12       43.38       35.01     21.24 o 
 -32   6  12        1.37      -24.61     21.69 o 
 -30   6  12       27.58        2.96     17.58 o 
 -28   6  12      104.42      156.59     21.67 o 
 -26   6  12      600.70      662.53     38.32 o 
 -24   6  12       10.15       55.72     16.05 o 
 -22   6  12      183.38      204.26     20.80 o 
 -20   6  12       98.99       75.99     20.94 o 
 -18   6  12        0.04       16.78     14.56 o 
 -16   6  12      143.83      107.70     19.19 o 
 -14   6  12      142.97      194.48     21.87 o 
 -12   6  12       15.47       11.54     13.95 o 
 -10   6  12       32.69        4.23     13.15 o 
  -8   6  12        1.15       -7.88     13.46 o 
  -6   6  12     1140.78     1126.06     77.05 o 
  -4   6  12      443.12      417.73     34.42 o 
  -2   6  12       54.84       48.14     15.44 o 
   0   6  12        1.11        5.85     15.57 o 
   2   6  12     1321.56     1230.62     42.86 o 
   4   6  12      431.54      520.00     32.74 o 
   6   6  12      734.25      844.89     38.52 o 
   8   6  12      532.25      530.84     33.23 o 
  10   6  12      544.71      610.05     35.78 o 
  12   6  12        3.85      -12.27     14.22 o 
  14   6  12      261.05      280.16     26.82 o 
  16   6  12      204.96      199.23     23.98 o 
  18   6  12       10.66       34.19     18.40 o 
  20   6  12      357.83      308.60     34.02 o 
  22   6  12       70.75       94.13     24.31 o 
  24   6  12        0.02      -25.31     19.02 o 
 -33   7  12      112.20      109.22     28.43 o 
 -31   7  12       13.58       31.08     36.52 o 
 -29   7  12       60.70       82.09     18.84 o 
 -27   7  12       21.92       16.82     15.83 o 
 -25   7  12        0.70       25.78     15.46 o 
 -23   7  12       17.79       21.95     17.59 o 
 -21   7  12       27.22       13.37     16.40 o 
 -19   7  12        9.27        1.39     15.02 o 
 -17   7  12       66.31       65.04     17.74 o 
 -15   7  12       58.61       50.24     17.12 o 
 -13   7  12        4.51       15.12     15.38 o 
 -11   7  12      140.80      114.93     19.36 o 
  -9   7  12        0.00      -12.18     15.16 o 
  -7   7  12      279.35      306.25     41.30 o 
  -5   7  12      162.62      190.39     26.72 o 
  -3   7  12        0.01      -21.45     15.06 o 
  -1   7  12       71.34       53.24     20.12 o 
   1   7  12      105.41       71.30     17.83 o 
   3   7  12      237.11      236.58     24.34 o 
   5   7  12      750.65      794.25     45.19 o 
   7   7  12        1.25       -4.56     15.19 o 
   9   7  12       53.17       39.35     16.61 o 
  11   7  12       62.59       41.38     17.61 o 
  13   7  12       42.19       65.74     18.94 o 
  15   7  12        0.18       21.91     21.98 o 
  17   7  12      271.82      344.73     29.55 o 
  19   7  12      114.73       95.72     21.42 o 
  21   7  12       17.49       39.39     23.51 o 
 -28   8  12        1.91       -8.89     17.70 o 
 -26   8  12        0.79       -1.87     17.79 o 
 -24   8  12       18.54       28.00     17.66 o 
 -22   8  12        3.52       49.40     19.27 o 
 -20   8  12      100.21      100.41     21.44 o 
 -18   8  12        0.17       15.08     16.40 o 
 -16   8  12       32.52       61.89     18.44 o 
 -14   8  12      120.15      102.68     20.21 o 
 -12   8  12       77.83      108.66     25.06 o 
 -10   8  12       25.92       12.19     17.79 o 
  -8   8  12       20.17       18.39     18.67 o 
  -6   8  12        0.03        8.58     17.79 o 
  -4   8  12        0.52        5.71     20.82 o 
  -2   8  12      129.57      196.48     28.52 o 
   0   8  12        4.74       -6.64     19.02 o 
   2   8  12       63.53       69.84     22.21 o 
   4   8  12      295.49      249.04     26.64 o 
   6   8  12        4.85        6.72     16.48 o 
   8   8  12      153.73      153.15     22.32 o 
  10   8  12      349.18      313.65     29.00 o 
  12   8  12      118.85      134.89     23.56 o 
  14   8  12       42.01       28.15     18.05 o 
  16   8  12       40.70       25.22     18.40 o 
  18   8  12       19.11       44.64     18.06 o 
 -25   9  12      233.04      244.28     39.21 o 
 -23   9  12       35.39       35.43     21.25 o 
 -21   9  12       51.05       32.28     20.17 o 
 -19   9  12       81.04       62.50     21.73 o 
 -17   9  12       49.26       26.23     21.97 o 
 -15   9  12      220.05      208.06     30.28 o 
 -13   9  12       36.24       17.40     20.98 o 
 -11   9  12       72.46      102.41     25.34 o 
  -9   9  12      198.61      213.74     31.28 o 
  -7   9  12        9.62        0.23     22.17 o 
  -5   9  12      100.11       74.61     22.92 o 
  -3   9  12        3.81        5.23     18.90 o 
  -1   9  12       25.16       37.08     20.98 o 
   1   9  12       38.02       45.95     21.91 o 
   3   9  12       54.63       30.09     20.12 o 
   5   9  12        0.02       -6.18     19.15 o 
   7   9  12       52.28       62.01     19.29 o 
   9   9  12       44.35       42.77     19.13 o 
  11   9  12       98.97      142.47     26.02 o 
  13   9  12        8.59       -5.90     17.27 o 
 -18  10  12        2.19      -29.31     19.54 o 
 -16  10  12       42.82       26.39     23.15 o 
 -14  10  12       69.75       53.66     23.97 o 
 -12  10  12       22.97      -25.04     20.12 o 
 -10  10  12        5.07       -0.70     28.54 o 
  -8  10  12      165.24      121.12     30.65 o 
  -6  10  12        2.41        0.56     20.07 o 
  -4  10  12       26.97       16.61     21.11 o 
  -2  10  12      112.14      120.61     26.81 o 
   0  10  12        8.47       21.12     22.21 o 
   2  10  12        0.00       -4.53     20.81 o 
   4  10  12        0.69       -6.48     21.47 o 
   6  10  12       65.51       46.74     24.03 o 
   8  10  12       68.74       68.85     32.21 o 
 -39   1  13       16.95        3.70     22.60 o 
 -37   1  13        5.27       16.85     22.32 o 
 -35   1  13      103.95      110.00     26.18 o 
 -33   1  13       19.33      -22.16     14.77 o 
 -31   1  13       23.59       31.15     18.04 o 
 -29   1  13      365.25      322.18     34.06 o 
 -27   1  13      199.68      190.71     27.82 o 
 -25   1  13      166.79      153.17     25.62 o 
 -23   1  13       22.35       45.98     16.96 o 
 -21   1  13       62.67       88.14     22.52 o 
 -19   1  13      598.75      607.02     34.76 o 
 -17   1  13      726.91      824.42     42.87 o 
 -15   1  13      150.35      141.16     16.05 o 
 -13   1  13      209.17      193.30     17.43 o 
 -11   1  13      305.29      360.97     19.29 o 
  -9   1  13       42.29        3.73      8.04 o 
  -7   1  13      238.59      323.62     22.40 o 
  -5   1  13      212.49      191.15     16.40 o 
  -3   1  13     2618.81     2496.90     50.30 o 
  -1   1  13       22.70       41.67     11.60 o 
   1   1  13        1.09       -7.74      8.95 o 
   3   1  13       45.09       20.89     12.57 o 
   5   1  13      382.53      391.89     25.17 o 
   7   1  13      754.12      791.32     38.26 o 
   9   1  13        0.40        1.18     13.88 o 
  11   1  13        0.28        6.42     13.94 o 
  13   1  13      274.27      236.62     25.22 o 
  15   1  13        8.75       -2.49     19.47 o 
  17   1  13      309.48      315.57     37.91 o 
  19   1  13       13.20       10.56     19.47 o 
  21   1  13       34.99       -5.71     26.64 o 
  23   1  13      149.21      248.25     37.60 o 
  25   1  13        2.23        3.81     21.53 o 
  27   1  13       78.66      123.53     30.25 o 
 -38   2  13        6.31       11.77     19.54 o 
 -36   2  13        4.18        1.68     18.31 o 
 -34   2  13       94.14       73.58     21.33 o 
 -32   2  13       54.90        9.19     19.59 o 
 -30   2  13        0.02       -2.31     16.52 o 
 -28   2  13       42.35        6.36     15.81 o 
 -26   2  13       69.55       98.39     21.25 o 
 -24   2  13        5.31        4.30     15.04 o 
 -22   2  13      105.38      119.26     20.72 o 
 -20   2  13      150.69      119.04     23.02 o 
 -18   2  13     2188.48     2352.70     60.34 o 
 -16   2  13     2690.80     2975.61     60.95 o 
 -14   2  13        2.09       17.29     11.45 o 
 -12   2  13        0.22        2.30      9.82 o 
 -10   2  13      188.12      183.01     14.42 o 
  -8   2  13       17.49       23.65      9.32 o 
  -6   2  13      121.32      114.55     12.38 o 
  -4   2  13       29.32       23.66      9.39 o 
  -2   2  13      129.26      121.70     13.77 o 
   0   2  13        9.25        7.45     11.10 o 
   2   2  13      117.46      109.32     21.42 o 
   4   2  13     1027.44     1040.33     42.47 o 
   6   2  13     1991.55     2036.88     62.44 o 
   8   2  13       15.82       20.20     15.12 o 
  10   2  13      126.24      118.85     21.53 o 
  12   2  13       30.98       20.24     15.72 o 
  14   2  13        4.19       10.78     22.17 o 
  16   2  13      208.55      240.14     33.64 o 
  18   2  13      290.06      270.43     29.20 o 
  20   2  13       78.02       76.40     26.21 o 
  22   2  13        5.77       -1.47     20.82 o 
  24   2  13       12.51       -0.30     21.40 o 
  26   2  13        9.40       11.59     22.17 o 
  28   2  13        1.46        9.51     32.34 o 
 -37   3  13        9.24      -26.49     19.10 o 
 -35   3  13        6.94       -7.15     17.83 o 
 -33   3  13        6.07       -4.72     17.59 o 
 -31   3  13      285.09      264.36     38.73 o 
 -29   3  13       41.44       14.20     17.44 o 
 -27   3  13       71.57       70.22     31.36 o 
 -25   3  13      862.11      965.09     47.62 o 
 -23   3  13       12.39       -0.43     15.90 o 
 -21   3  13        0.04      -11.32     12.38 o 
 -19   3  13      148.75      173.36     19.31 o 
 -17   3  13     1176.47     1152.74     61.02 o 
 -15   3  13        7.38       11.96     13.53 o 
 -13   3  13     1519.74     1384.49     44.53 o 
 -11   3  13      884.86     1140.93     35.37 o 
  -9   3  13      362.18      427.65     24.02 o 
  -7   3  13        0.91       -7.55      8.62 o 
  -5   3  13       42.73       33.06     12.28 o 
  -3   3  13      223.12      247.17     26.92 o 
  -1   3  13        0.60       -3.26      9.79 o 
   1   3  13      208.82      197.24     19.46 o 
   3   3  13       29.18       39.31     15.72 o 
   5   3  13      484.73      324.96    184.05 o 
   7   3  13      232.50      245.90     26.18 o 
   9   3  13       62.39       58.23     16.13 o 
  11   3  13       76.23       85.99     20.81 o 
  13   3  13     1241.27     1169.61     83.85 o 
  15   3  13       43.32       46.48     18.74 o 
  17   3  13      178.56      170.94     26.39 o 
  19   3  13       24.10        8.77     17.53 o 
  21   3  13      110.15       91.72     28.16 o 
  23   3  13        4.05      -12.92     19.38 o 
  25   3  13       16.18       -8.13     26.64 o 
  27   3  13       64.73       68.50     41.86 o 
 -36   4  13       66.57       64.41     23.62 o 
 -34   4  13       63.75       49.56     21.17 o 
 -32   4  13        0.41      -23.42     17.58 o 
 -30   4  13        0.08        1.59     17.41 o 
 -28   4  13       58.13       99.32     21.33 o 
 -26   4  13        1.68        1.65     17.08 o 
 -24   4  13      301.93      225.70     26.34 o 
 -22   4  13      624.19      656.11     38.14 o 
 -20   4  13       93.10       86.14     16.50 o 
 -18   4  13      351.40      351.19     24.45 o 
 -16   4  13       41.35       30.08     14.12 o 
 -14   4  13        0.03       -8.66     10.46 o 
 -12   4  13       24.70       19.72     12.72 o 
 -10   4  13      363.35      393.78     27.87 o 
  -8   4  13      801.01      750.08     35.26 o 
  -6   4  13       34.09       34.33     12.45 o 
  -4   4  13      204.17      238.42     28.02 o 
  -2   4  13       99.71      110.35     17.35 o 
   0   4  13      690.50      762.45     32.99 o 
   2   4  13      330.18      355.99     30.30 o 
   4   4  13      335.17      302.61     24.96 o 
   6   4  13      192.69      213.81     23.03 o 
   8   4  13        1.31        5.45     15.93 o 
  10   4  13       30.88       24.43     12.02 o 
  12   4  13      273.26      336.04     27.57 o 
  14   4  13      185.23      225.69     27.33 o 
  16   4  13       45.61       64.10     21.11 o 
  18   4  13        0.31       -7.56     17.04 o 
  20   4  13       90.11       66.21     21.92 o 
  22   4  13        7.58      -12.48     19.38 o 
  24   4  13        1.03      -21.17     18.49 o 
 -35   5  13       58.47       36.23     21.07 o 
 -33   5  13        1.91      -11.34     17.72 o 
 -31   5  13       80.88      113.95     23.98 o 
 -29   5  13        2.74       -0.21     17.35 o 
 -27   5  13       24.53       29.32     18.34 o 
 -25   5  13        6.64       -6.19     17.46 o 
 -23   5  13        1.18      -10.58     13.10 o 
 -21   5  13        2.93       -7.66     12.59 o 
 -19   5  13       54.43       46.66     16.44 o 
 -17   5  13      511.25      606.06     32.22 o 
 -15   5  13      333.57      405.30     29.11 o 
 -13   5  13      107.73       88.15     17.85 o 
 -11   5  13       72.44       42.16     15.18 o 
  -9   5  13       26.40       30.98     20.05 o 
  -7   5  13      523.16      491.64     37.10 o 
  -5   5  13       31.49       29.67     27.99 o 
  -3   5  13      165.02      191.72     20.90 o 
  -1   5  13      774.43      799.98     34.63 o 
   1   5  13      411.68      381.60     32.04 o 
   3   5  13     3484.70     3398.24     77.27 o 
   5   5  13       71.36       65.15     17.85 o 
   7   5  13      268.96      332.26     27.93 o 
   9   5  13      514.87      490.71     45.78 o 
  11   5  13      481.91      484.74     33.17 o 
  13   5  13      275.42      217.24     25.51 o 
  15   5  13       10.27       21.15     18.61 o 
  17   5  13        0.06        5.62     18.61 o 
  19   5  13       62.46       -2.69     19.92 o 
  21   5  13        0.04       24.25     19.86 o 
  23   5  13        2.97      -25.15     19.30 o 
 -32   6  13        9.76       13.50     19.69 o 
 -30   6  13       87.15      111.56     23.56 o 
 -28   6  13       19.26       46.61     20.04 o 
 -26   6  13       11.99       14.96     15.12 o 
 -24   6  13       13.09       20.07     15.11 o 
 -22   6  13       17.15       11.11     13.00 o 
 -20   6  13       64.68       65.98     21.42 o 
 -18   6  13       19.68       14.57     16.21 o 
 -16   6  13        3.67       25.46     15.02 o 
 -14   6  13      256.47      247.47     24.91 o 
 -12   6  13      130.67      156.16     26.37 o 
 -10   6  13       26.33        1.07     16.28 o 
  -8   6  13        4.05        3.62     15.64 o 
  -6   6  13      186.02      160.22     24.42 o 
  -4   6  13      105.80       57.60     19.59 o 
  -2   6  13       99.47      112.29     23.02 o 
   0   6  13       54.23       29.75     17.83 o 
   2   6  13       73.35       57.89     17.18 o 
   4   6  13      200.69      255.69     43.12 o 
   6   6  13       17.65       47.87     17.16 o 
   8   6  13       35.26       52.47     17.81 o 
  10   6  13      837.18      843.03     39.55 o 
  12   6  13      104.11      129.98     21.82 o 
  14   6  13       70.45       79.35     20.05 o 
  16   6  13      167.68      144.25     23.38 o 
  18   6  13       87.04       98.50     25.20 o 
  20   6  13        6.44       -1.47     20.05 o 
  22   6  13       35.68       29.94     22.23 o 
 -31   7  13       25.87       22.57     20.20 o 
 -29   7  13       43.67       41.40     22.88 o 
 -27   7  13       42.91       29.54     19.27 o 
 -25   7  13      186.56      227.83     26.58 o 
 -23   7  13      138.71      167.16     24.66 o 
 -21   7  13      517.87      465.65     45.91 o 
 -19   7  13      369.82      423.45     31.60 o 
 -17   7  13       11.68       13.53     15.59 o 
 -15   7  13       48.66       48.65     17.26 o 
 -13   7  13      148.82      170.56     26.63 o 
 -11   7  13       66.46       95.09     22.86 o 
  -9   7  13        0.28        5.39     16.40 o 
  -7   7  13       27.00       38.79     19.26 o 
  -5   7  13       10.32       22.92     21.55 o 
  -3   7  13       32.02       50.95     24.10 o 
  -1   7  13        6.64       12.55     17.79 o 
   1   7  13        0.10      -26.88     17.92 o 
   3   7  13       23.31        3.42     14.87 o 
   5   7  13        2.97        2.57     15.64 o 
   7   7  13        0.16        9.42     15.35 o 
   9   7  13      367.88      325.50     29.23 o 
  11   7  13       51.66       54.02     18.80 o 
  13   7  13       86.79       87.80     20.49 o 
  15   7  13      120.76       97.13     21.30 o 
  17   7  13       66.66       42.52     19.73 o 
  19   7  13        7.41      -26.70     18.68 o 
 -26   8  13       16.79        7.56     18.54 o 
 -24   8  13      217.61      213.67     27.51 o 
 -22   8  13       38.78       36.03     19.56 o 
 -20   8  13      463.58      394.51     33.00 o 
 -18   8  13        1.36      -13.32     15.26 o 
 -16   8  13       18.74       10.70     19.77 o 
 -14   8  13       66.47       79.85     23.36 o 
 -12   8  13       13.49       42.20     20.48 o 
 -10   8  13       17.44       28.83     19.38 o 
  -8   8  13        0.98       -6.00     18.04 o 
  -6   8  13        1.78      -22.89     15.81 o 
  -4   8  13       22.73       67.33     27.36 o 
  -2   8  13       13.09        7.54     19.38 o 
   0   8  13       42.30       42.75     21.47 o 
   2   8  13        0.59        9.82     20.12 o 
   4   8  13       46.97       73.46     18.91 o 
   6   8  13        6.55        3.55     15.58 o 
   8   8  13       14.77       20.97     17.33 o 
  10   8  13       38.92       56.70     20.37 o 
  12   8  13       86.65      129.88     23.75 o 
  14   8  13       48.08       63.30     21.63 o 
  16   8  13       29.64       26.88     21.91 o 
 -21   9  13        5.39       -8.60     19.16 o 
 -19   9  13        0.66        3.77     20.31 o 
 -17   9  13        9.20       28.69     22.91 o 
 -15   9  13       99.71      110.14     26.84 o 
 -13   9  13       14.16      -19.03     18.61 o 
 -11   9  13       99.57       91.14     25.13 o 
  -9   9  13      204.00      135.03     26.76 o 
  -7   9  13      128.52      108.69     32.21 o 
  -5   9  13        8.03       10.95     20.00 o 
  -3   9  13        4.68       43.26     22.68 o 
  -1   9  13       19.49      -23.17     17.33 o 
   1   9  13      147.53      136.45     27.42 o 
   3   9  13        2.36       27.12     21.75 o 
   5   9  13        1.05      -23.85     19.86 o 
   7   9  13        9.41       -8.81     17.16 o 
   9   9  13        5.03      -11.04     17.16 o 
  11   9  13       10.51        5.39     18.89 o 
 -14  10  13        2.13       -6.79     24.86 o 
 -12  10  13        1.25      -20.51     20.36 o 
 -10  10  13        2.84       40.91     29.60 o 
  -8  10  13        5.26       19.01     22.73 o 
  -6  10  13       26.79        0.58     21.84 o 
  -4  10  13        2.50        8.56     22.63 o 
  -2  10  13       21.81       60.48     26.55 o 
   0  10  13       57.95       16.39     40.54 o 
   2  10  13       90.33      174.56     47.57 o 
 -36   0  14      258.25      219.86     38.95 o 
 -34   0  14       67.42       76.26     66.59 o 
 -32   0  14        7.16       -7.61     34.25 o 
 -30   0  14       96.22       74.44     27.56 o 
 -28   0  14        0.70       16.92     24.64 o 
 -26   0  14       37.85       21.91     23.29 o 
 -24   0  14       24.91       53.17     24.86 o 
 -22   0  14     1056.65     1049.77     60.54 o 
 -20   0  14       17.95       14.27     21.53 o 
 -18   0  14       94.66       58.78     38.05 o 
 -16   0  14        0.19       10.37     20.82 o 
 -14   0  14        2.91      -24.68     16.46 o 
 -12   0  14      306.02      209.12     23.68 o 
 -10   0  14      185.19      316.30     27.04 o 
  -8   0  14       31.47        5.23     10.87 o 
  -6   0  14       21.55       25.87     22.60 o 
  -4   0  14        1.74       28.54     13.45 o 
  -2   0  14       21.52       35.26     14.91 o 
   0   0  14      437.84      419.13     31.50 o 
   2   0  14       60.86       50.42     18.84 o 
   4   0  14      437.87      436.28     37.91 o 
   6   0  14        3.40        7.47     18.12 o 
   8   0  14      428.22      411.09     57.10 o 
  10   0  14       91.34       76.11     32.35 o 
  12   0  14      281.87      298.77     53.28 o 
  14   0  14      231.67      274.02     49.48 o 
  16   0  14       59.15       47.57     30.44 o 
  18   0  14       93.32       66.59     34.25 o 
  20   0  14        2.66       24.73     30.44 o 
  22   0  14        9.83        3.81     32.34 o 
  24   0  14       71.75       91.33     39.96 o 
 -37   1  14        0.23       16.77     22.63 o 
 -35   1  14        8.75        7.02     21.19 o 
 -33   1  14        0.13      -14.76     16.83 o 
 -31   1  14       61.66       46.87     23.97 o 
 -29   1  14        2.75      -10.78     14.95 o 
 -27   1  14      287.44      288.58     32.58 o 
 -25   1  14       40.00       11.68     16.22 o 
 -23   1  14       17.99       13.20     16.83 o 
 -21   1  14       20.08       19.47     16.72 o 
 -19   1  14       48.37       49.42     17.08 o 
 -17   1  14      402.74      487.80     31.39 o 
 -15   1  14      148.85      213.86     19.56 o 
 -13   1  14       10.93        6.77     11.34 o 
 -11   1  14        6.56        7.31     10.59 o 
  -9   1  14      304.86      304.16     18.43 o 
  -7   1  14        1.21       -1.31      9.10 o 
  -5   1  14      774.83      837.25     29.28 o 
  -3   1  14        9.13        3.84      8.06 o 
  -1   1  14       68.40       36.08     13.33 o 
   1   1  14      357.22      384.35     25.67 o 
   3   1  14        2.13       -7.61      9.32 o 
   5   1  14       27.24       10.40     16.35 o 
   7   1  14        2.43       10.95     14.62 o 
   9   1  14       41.74       27.45     17.68 o 
  11   1  14      226.48      201.39     24.47 o 
  13   1  14      232.11      202.96     70.41 o 
  15   1  14       21.22       17.76     20.05 o 
  17   1  14        8.72       -6.17     22.83 o 
  19   1  14       73.79       19.26     28.54 o 
  21   1  14       38.31       -1.90     30.44 o 
  23   1  14       20.14        9.24     48.52 o 
  25   1  14       12.18       27.08     48.52 o 
 -36   2  14      232.96      201.61     43.67 o 
 -34   2  14        0.41       19.03     19.48 o 
 -32   2  14        0.53      -23.86     15.90 o 
 -30   2  14      103.62      105.01     26.64 o 
 -28   2  14      109.94      172.03     24.25 o 
 -26   2  14        0.28       -7.38     15.99 o 
 -24   2  14      356.55      508.61     35.89 o 
 -22   2  14       12.63       51.27     19.10 o 
 -20   2  14      431.58      386.43     34.78 o 
 -18   2  14      619.65      570.85     44.37 o 
 -16   2  14       55.05       98.05     15.91 o 
 -14   2  14      275.10      272.00     25.89 o 
 -12   2  14       23.50       13.01     10.10 o 
 -10   2  14        8.10        7.20     10.04 o 
  -8   2  14      452.08      535.97     25.82 o 
  -6   2  14      838.62      887.03     27.64 o 
  -4   2  14       27.03       56.29     13.50 o 
  -2   2  14        0.05        6.40     11.52 o 
   0   2  14        5.90       -3.99      9.49 o 
   2   2  14       50.84       47.50     13.77 o 
   4   2  14        4.61      -12.31     12.78 o 
   6   2  14       13.99       17.19     21.09 o 
   8   2  14       27.82       45.47     17.04 o 
  10   2  14       13.44        8.77     20.90 o 
  12   2  14      173.40      189.50     25.42 o 
  14   2  14      182.14      166.56     30.25 o 
  16   2  14      622.35      529.34     46.88 o 
  18   2  14        8.42       -0.06     20.82 o 
  20   2  14       66.10       28.76     23.52 o 
  22   2  14       26.67       11.36     24.10 o 
  24   2  14        7.54       24.78     39.95 o 
 -37   3  14       57.27       28.54     39.96 o 
 -35   3  14       65.08       74.17     23.12 o 
 -33   3  14      107.18       77.59     21.78 o 
 -31   3  14        7.58       35.32     19.15 o 
 -29   3  14       21.43       14.52     16.93 o 
 -27   3  14      119.31       72.57     21.12 o 
 -25   3  14       93.28       48.21     24.17 o 
 -23   3  14      447.11      508.70     43.64 o 
 -21   3  14        0.08       -7.99     17.03 o 
 -19   3  14       75.39       99.09     17.07 o 
 -17   3  14      173.15      167.99     22.47 o 
 -15   3  14      215.43      323.18     26.42 o 
 -13   3  14       51.42       59.04     14.92 o 
 -11   3  14       21.33       30.79     13.40 o 
  -9   3  14      151.87      196.04     22.28 o 
  -7   3  14        8.89       -4.02     12.35 o 
  -5   3  14      209.77      170.64     18.57 o 
  -3   3  14      418.25      410.60     26.91 o 
  -1   3  14      416.95      470.28     28.33 o 
   1   3  14      165.89      252.86     22.75 o 
   3   3  14      131.32       86.52     19.52 o 
   5   3  14      462.25      450.39     98.40 o 
   7   3  14      233.90      279.83     29.20 o 
   9   3  14      157.84      165.30     25.12 o 
  11   3  14      168.89      191.52     54.42 o 
  13   3  14        4.13        6.35     17.92 o 
  15   3  14      574.55      622.56     42.48 o 
  17   3  14        3.05       22.20     18.67 o 
  19   3  14        2.02       -3.31     17.92 o 
  21   3  14        3.44        2.83     44.71 o 
  23   3  14       66.38       26.45     39.96 o 
 -34   4  14        0.21       -0.34     19.10 o 
 -32   4  14       10.24       17.24     19.53 o 
 -30   4  14        2.97       -3.35     18.46 o 
 -28   4  14       24.39       19.62     19.51 o 
 -26   4  14       84.26      156.02     23.98 o 
 -24   4  14        9.98       -2.32     16.40 o 
 -22   4  14       39.17       10.73     12.36 o 
 -20   4  14        3.08       -8.94     12.87 o 
 -18   4  14       77.55       17.11     17.12 o 
 -16   4  14       19.34        4.51     13.07 o 
 -14   4  14      974.75      899.55     38.31 o 
 -12   4  14        0.34        6.99     14.30 o 
 -10   4  14      140.35      112.51     18.74 o 
  -8   4  14      420.19      554.63     32.78 o 
  -6   4  14       33.81       54.99     19.00 o 
  -4   4  14        0.04       12.86     13.54 o 
  -2   4  14       11.23        7.39     13.50 o 
   0   4  14        5.45        4.07     14.01 o 
   2   4  14      607.15      594.26     49.71 o 
   4   4  14       67.16       62.75     17.23 o 
   6   4  14       40.68       44.22     16.63 o 
   8   4  14      199.04      169.00     34.98 o 
  10   4  14      238.30      226.09     29.20 o 
  12   4  14      652.92      664.51     52.89 o 
  14   4  14       29.38       21.43     18.29 o 
  16   4  14      203.49      173.15     26.18 o 
  18   4  14       26.39        9.38     18.86 o 
  20   4  14       13.57       35.62     20.67 o 
  22   4  14        6.87       26.34     20.98 o 
 -33   5  14        9.45       -4.24     19.25 o 
 -31   5  14        5.61       -0.17     19.62 o 
 -29   5  14       36.30       36.96     24.72 o 
 -27   5  14       55.72       91.45     22.06 o 
 -25   5  14       99.17      102.52     21.97 o 
 -23   5  14        0.00       -5.66     14.28 o 
 -21   5  14      110.17      148.81     19.63 o 
 -19   5  14       32.01       36.74     16.90 o 
 -17   5  14        0.21      -20.23     13.48 o 
 -15   5  14        3.59       -3.59     13.86 o 
 -13   5  14       41.79       44.87     16.25 o 
 -11   5  14      598.17      581.23     34.80 o 
  -9   5  14        0.08       11.42     17.19 o 
  -7   5  14        7.97       29.54     18.90 o 
  -5   5  14     1162.22     1064.60     48.30 o 
  -3   5  14       44.76       18.35     18.74 o 
  -1   5  14       22.10       42.22     18.95 o 
   1   5  14       62.96       58.34     22.13 o 
   3   5  14      321.57      301.50     26.71 o 
   5   5  14      109.98      123.41     34.60 o 
   7   5  14      632.42      725.74     39.38 o 
   9   5  14       53.64       52.99     18.36 o 
  11   5  14      148.93      240.08     26.10 o 
  13   5  14      364.70      403.53     36.46 o 
  15   5  14        1.65        6.98     18.67 o 
  17   5  14        0.04       20.06     20.27 o 
  19   5  14        5.42       10.52     20.48 o 
  21   5  14        2.09        8.80     20.36 o 
 -30   6  14       19.66       -2.95     18.75 o 
 -28   6  14       56.97       48.85     20.76 o 
 -26   6  14       53.72       86.02     21.73 o 
 -24   6  14      327.64      314.23     29.88 o 
 -22   6  14      132.07      178.50     24.72 o 
 -20   6  14      183.13      212.86     25.17 o 
 -18   6  14      145.80      126.71     21.10 o 
 -16   6  14       63.63       60.69     18.13 o 
 -14   6  14       76.49       66.49     17.82 o 
 -12   6  14       21.65        3.77     17.51 o 
 -10   6  14        7.44       12.72     17.79 o 
  -8   6  14      120.08       90.21     21.97 o 
  -6   6  14        2.15      -11.47     16.40 o 
  -4   6  14       38.85       -5.11     23.46 o 
  -2   6  14       17.47       -3.08     17.51 o 
   0   6  14      198.47      185.17     26.67 o 
   2   6  14      245.92      214.51     35.01 o 
   4   6  14       31.39       24.12     16.41 o 
   6   6  14      568.83      613.78     45.33 o 
   8   6  14       58.27       66.95     20.01 o 
  10   6  14       10.16        1.79     15.31 o 
  12   6  14      136.24      127.94     22.34 o 
  14   6  14      105.41       95.30     25.57 o 
  16   6  14       40.38       55.12     23.78 o 
  18   6  14       13.45        5.61     21.22 o 
 -27   7  14       42.84       52.14     25.81 o 
 -25   7  14       11.75       60.77     21.28 o 
 -23   7  14       40.82       29.64     17.70 o 
 -21   7  14       95.99       89.05     21.39 o 
 -19   7  14       42.14       49.72     18.75 o 
 -17   7  14       46.92       47.08     18.04 o 
 -15   7  14        2.34       -6.96     19.58 o 
 -13   7  14       38.00       31.18     20.36 o 
 -11   7  14       62.31       22.00     18.40 o 
  -9   7  14      124.46      113.52     26.61 o 
  -7   7  14      161.88      159.54     30.43 o 
  -5   7  14        2.81        7.07     19.60 o 
  -3   7  14      116.74       95.48     29.23 o 
  -1   7  14       89.40      122.26     25.70 o 
   1   7  14       48.89       90.82     24.88 o 
   3   7  14      169.11      169.15     22.78 o 
   5   7  14      186.80      146.09     22.36 o 
   7   7  14       73.41       27.47     18.91 o 
   9   7  14      238.68      239.30     26.86 o 
  11   7  14       15.15       27.62     18.05 o 
  13   7  14      201.91      207.60     26.99 o 
  15   7  14       29.20       33.33     20.10 o 
 -24   8  14      245.89      218.34     28.33 o 
 -22   8  14       68.47       79.40     22.25 o 
 -20   8  14       93.76      104.71     23.00 o 
 -18   8  14       37.18       48.85     23.36 o 
 -16   8  14       16.40       38.40     22.73 o 
 -14   8  14       41.10       36.64     21.91 o 
 -12   8  14        0.44       -6.55     18.26 o 
 -10   8  14      333.79      312.38     34.78 o 
  -8   8  14       13.14        3.33     18.90 o 
  -6   8  14       35.96       13.81     20.81 o 
  -4   8  14      240.75      261.03     41.65 o 
  -2   8  14       52.28       36.34     20.50 o 
   0   8  14       28.97       36.87     22.09 o 
   2   8  14        4.84      -28.53     19.02 o 
   4   8  14       10.34        7.68     20.48 o 
   6   8  14      121.25       99.77     21.20 o 
   8   8  14       94.01      110.98     22.73 o 
  10   8  14       38.14       50.27     39.00 o 
  12   8  14        7.81      -16.11     17.08 o 
 -17   9  14      174.86      183.42     30.14 o 
 -15   9  14       32.79       19.66     23.47 o 
 -13   9  14        3.97       -0.92     21.58 o 
 -11   9  14       30.79        8.90     28.56 o 
  -9   9  14       14.69      -14.25     25.78 o 
  -7   9  14        0.15       37.24     39.00 o 
  -5   9  14        0.00      -28.35     18.90 o 
  -3   9  14        1.11        4.25     20.48 o 
  -1   9  14      108.19       92.32     26.70 o 
   1   9  14        3.77       28.23     22.68 o 
   3   9  14       81.02       99.92     26.72 o 
   5   9  14       47.25       93.56     34.13 o 
 -35   1  15      179.62      276.71     56.03 o 
 -33   1  15       74.12      102.54     23.96 o 
 -31   1  15       54.97       48.08     20.72 o 
 -29   1  15        1.29       21.30     18.99 o 
 -27   1  15        0.01      -19.30     18.28 o 
 -25   1  15       73.33       82.32     21.01 o 
 -23   1  15     1107.84     1097.63     45.44 o 
 -21   1  15       56.05       42.64     18.17 o 
 -19   1  15     1150.70     1346.86     48.08 o 
 -17   1  15        0.65      -12.26     14.63 o 
 -15   1  15        2.20       -0.31     14.92 o 
 -13   1  15       28.83       38.58     13.40 o 
 -11   1  15        7.38       10.77     11.04 o 
  -9   1  15      273.84      236.13     33.51 o 
  -7   1  15      440.09      405.63     21.99 o 
  -5   1  15        3.12        0.40      9.05 o 
  -3   1  15        4.21       -1.30     11.81 o 
  -1   1  15       35.40       38.33     14.33 o 
   1   1  15      314.21      282.52     34.29 o 
   3   1  15       22.79        2.40     26.34 o 
   5   1  15        4.37       22.20     15.38 o 
   7   1  15      189.24      156.79     23.02 o 
   9   1  15       80.91       53.71     23.52 o 
  11   1  15       16.62        3.42     20.05 o 
  13   1  15       29.26       26.64     21.53 o 
  15   1  15      162.57      194.10     32.29 o 
  17   1  15       32.41       35.01     23.51 o 
  19   1  15       44.29        6.16     22.75 o 
  21   1  15       99.20      127.48     43.76 o 
  23   1  15        4.31       24.73     34.25 o 
 -36   2  15      150.32      133.19     47.57 o 
 -34   2  15        1.28      -27.19     18.12 o 
 -32   2  15      190.56      166.86     31.58 o 
 -30   2  15       67.35       24.42     18.94 o 
 -28   2  15       32.10       43.35     19.93 o 
 -26   2  15      261.70      220.14     26.70 o 
 -24   2  15      309.70      357.54     31.98 o 
 -22   2  15      315.13      333.56     30.42 o 
 -20   2  15        1.99       -4.37     17.85 o 
 -18   2  15       14.86       26.66     18.61 o 
 -16   2  15       82.87       75.37     15.93 o 
 -14   2  15       33.33       19.69     10.73 o 
 -12   2  15        5.30       -1.13     10.10 o 
 -10   2  15      576.82      572.65     29.16 o 
  -8   2  15       78.62       63.60     14.46 o 
  -6   2  15      260.47      248.52     22.47 o 
  -4   2  15      329.98      272.17     27.64 o 
  -2   2  15        1.60        8.43     12.95 o 
   0   2  15      125.55       83.03     22.25 o 
   2   2  15      340.82      365.42     26.56 o 
   4   2  15      216.12      216.35     24.79 o 
   6   2  15       42.24       31.82     18.15 o 
   8   2  15      460.79      445.89     35.13 o 
  10   2  15      649.55      639.78     45.71 o 
  12   2  15      320.74      370.78     32.51 o 
  14   2  15       10.66        0.00     28.54 o 
  16   2  15      342.87      357.76     58.99 o 
  18   2  15       12.10       65.06     27.55 o 
  20   2  15        1.43       17.39     23.28 o 
  22   2  15       22.06       47.75     27.36 o 
 -35   3  15       11.28       19.03     41.86 o 
 -33   3  15       37.99        7.73     19.36 o 
 -31   3  15       26.70      -18.14     18.32 o 
 -29   3  15       16.56       13.93     18.67 o 
 -27   3  15        0.18      -16.49     16.87 o 
 -25   3  15      388.49      283.59     29.27 o 
 -23   3  15        3.67       -0.35     16.75 o 
 -21   3  15      476.40      565.82     42.95 o 
 -19   3  15       21.81        5.68     16.48 o 
 -17   3  15       41.38       21.30     11.42 o 
 -15   3  15        0.32        5.77     11.28 o 
 -13   3  15       63.23       99.03     19.99 o 
 -11   3  15      841.95      845.05     55.02 o 
  -9   3  15       79.19       39.79     15.99 o 
  -7   3  15        2.14        2.33     20.08 o 
  -5   3  15      145.52      173.38     24.78 o 
  -3   3  15      605.77      681.03     32.88 o 
  -1   3  15      573.22      639.21     36.45 o 
   1   3  15        7.78       -1.21     13.26 o 
   3   3  15       13.29       31.12     14.23 o 
   5   3  15       30.72       68.64     26.00 o 
   7   3  15       87.89       56.21     32.35 o 
   9   3  15       68.32       64.95     23.83 o 
  11   3  15      464.26      491.30     47.93 o 
  13   3  15       45.79       95.13     24.17 o 
  15   3  15        0.00        6.85     18.04 o 
  17   3  15       25.82       -9.28     36.15 o 
  19   3  15        0.13      -21.60     20.82 o 
  21   3  15       12.60       16.25     48.52 o 
 -32   4  15        0.25        6.30     20.61 o 
 -30   4  15       94.10      113.88     25.27 o 
 -28   4  15       18.39       23.67     19.59 o 
 -26   4  15      101.14       75.48     21.05 o 
 -24   4  15       47.56       37.68     18.94 o 
 -22   4  15      370.72      405.32     33.39 o 
 -20   4  15      130.54      105.51     22.18 o 
 -18   4  15        0.50        2.39     12.38 o 
 -16   4  15       73.63       92.04     19.42 o 
 -14   4  15       13.16       17.32     15.44 o 
 -12   4  15       12.84       14.88     15.59 o 
 -10   4  15      120.57      110.16     22.40 o 
  -8   4  15        0.04        1.24     17.64 o 
  -6   4  15      458.08      470.04     38.12 o 
  -4   4  15       50.49       76.11     20.71 o 
  -2   4  15      316.73      345.89     28.16 o 
   0   4  15      111.83      123.56     20.85 o 
   2   4  15       20.86       -0.08     18.82 o 
   4   4  15      386.93      412.95     30.82 o 
   6   4  15     1482.26     1494.52     50.64 o 
   8   4  15       51.49       21.56     19.60 o 
  10   4  15      146.92      198.07     28.14 o 
  12   4  15       54.90       40.69     20.64 o 
  14   4  15        7.67      -11.24     21.12 o 
  16   4  15        4.09        0.61     20.12 o 
  18   4  15       20.27       21.42     21.38 o 
  20   4  15       30.01        0.48     20.27 o 
 -31   5  15        0.05        1.32     19.10 o 
 -29   5  15       25.95       40.71     22.07 o 
 -27   5  15       77.00       76.56     21.75 o 
 -25   5  15       57.90       61.18     21.54 o 
 -23   5  15        3.49        0.76     20.71 o 
 -21   5  15       34.94       48.25     19.52 o 
 -19   5  15       56.24       46.25     18.68 o 
 -17   5  15        3.16       13.36     16.44 o 
 -15   5  15        0.14       -5.23     15.13 o 
 -13   5  15       12.67       -1.06     17.51 o 
 -11   5  15        2.48       -0.65     16.82 o 
  -9   5  15       29.51       -3.33     18.50 o 
  -7   5  15        2.13       10.68     22.15 o 
  -5   5  15      423.98      539.47     41.26 o 
  -3   5  15      140.12      133.30     24.88 o 
  -1   5  15      269.70      307.16     32.96 o 
   1   5  15      136.39      144.82     29.94 o 
   3   5  15      149.28      169.48     23.34 o 
   5   5  15       23.61        6.75     15.59 o 
   7   5  15       88.15      133.59     24.60 o 
   9   5  15       94.78       92.56     22.16 o 
  11   5  15      104.45       83.49     40.86 o 
  13   5  15        1.18       28.17     19.71 o 
  15   5  15        2.73      -11.95     33.96 o 
  17   5  15        1.80       25.34     21.91 o 
 -28   6  15       14.20       25.25     32.41 o 
 -26   6  15       27.04       36.95     24.31 o 
 -24   6  15        2.86       10.77     17.22 o 
 -22   6  15       39.58       61.65     23.62 o 
 -20   6  15        2.73        2.79     16.35 o 
 -18   6  15        1.79        1.74     16.75 o 
 -16   6  15       28.89       43.48     17.74 o 
 -14   6  15        0.11       13.54     19.38 o 
 -12   6  15        2.29      -23.89     15.93 o 
 -10   6  15      214.36      189.48     27.87 o 
  -8   6  15       34.21       41.65     20.43 o 
  -6   6  15       22.57        5.12     19.33 o 
  -4   6  15       80.24       71.01     24.07 o 
  -2   6  15        0.00      -21.74     30.44 o 
   0   6  15       30.46       75.19     31.62 o 
   2   6  15     1030.95     1008.24     42.30 o 
   4   6  15        0.79       22.02     16.71 o 
   6   6  15       44.67       85.67     20.65 o 
   8   6  15      136.16      135.94     23.16 o 
  10   6  15       61.75       85.00     20.87 o 
  12   6  15       22.08       11.50     20.27 o 
  14   6  15       34.39       21.17     20.96 o 
 -25   7  15       83.09       97.24     23.21 o 
 -23   7  15        2.43       31.24     19.41 o 
 -21   7  15       20.47       36.48     22.06 o 
 -19   7  15        0.86       21.46     18.23 o 
 -17   7  15        9.71        8.01     19.26 o 
 -15   7  15       77.34       54.86     25.94 o 
 -13   7  15      106.94       87.18     25.11 o 
 -11   7  15      138.17      109.55     24.84 o 
  -9   7  15        0.18       20.24     18.95 o 
  -7   7  15       91.84      124.30     27.46 o 
  -5   7  15        2.79        2.56     21.68 o 
  -3   7  15       11.31       33.15     25.46 o 
  -1   7  15        0.18       20.23     21.11 o 
   1   7  15      145.16      104.07     37.81 o 
   3   7  15        0.04       21.72     20.36 o 
   5   7  15      302.18      344.53     30.20 o 
   7   7  15        4.44       -4.53     17.18 o 
   9   7  15       91.93       50.53     20.10 o 
  11   7  15        4.26      -11.78     18.40 o 
 -20   8  15       18.67        6.66     25.69 o 
 -18   8  15        4.11        2.62     21.69 o 
 -16   8  15        9.27       -9.02     22.09 o 
 -14   8  15        3.03       -8.48     19.85 o 
 -12   8  15      122.37      113.13     28.02 o 
 -10   8  15        0.81       -9.32     18.95 o 
  -8   8  15       12.09       -2.98     20.37 o 
  -6   8  15       30.36       15.81     26.21 o 
  -4   8  15      114.28      149.53     30.68 o 
  -2   8  15       61.04       33.24     22.00 o 
   0   8  15       24.49       41.02     22.96 o 
   2   8  15       63.14       38.13     28.27 o 
   4   8  15       38.54       66.16     25.89 o 
   6   8  15      108.97      126.84     29.44 o 
  -9   9  15       26.46       28.54     38.05 o 
  -7   9  15      110.05      100.84     49.47 o 
  -5   9  15        0.45      -29.52     23.28 o 
 -34   0  16       50.08       28.54     43.76 o 
 -32   0  16      123.42      112.26     45.67 o 
 -30   0  16        7.44        1.02     26.00 o 
 -28   0  16        5.58        9.56     25.14 o 
 -26   0  16      135.84      157.03     34.98 o 
 -24   0  16      261.34      274.93     41.02 o 
 -22   0  16      269.89      256.23     39.54 o 
 -20   0  16      373.36      501.23     49.79 o 
 -18   0  16     1151.35     1279.43     66.56 o 
 -16   0  16        7.91       25.01     23.28 o 
 -14   0  16        6.37       38.05     24.22 o 
 -12   0  16      242.02      126.88     28.72 o 
 -10   0  16        4.94        0.35     14.91 o 
  -8   0  16      302.34      373.03     39.02 o 
  -6   0  16     1607.48     1464.04     59.90 o 
  -4   0  16      249.26      113.34    111.32 o 
  -2   0  16      419.76      479.86     40.90 o 
   0   0  16       55.19       91.33     34.25 o 
   2   0  16       11.89       53.27     32.34 o 
   4   0  16      157.17      218.82     47.57 o 
   6   0  16        4.10      -34.25     22.83 o 
   8   0  16      112.40       78.01     38.05 o 
  10   0  16      179.07      201.70     45.67 o 
  12   0  16        8.33       17.12     30.44 o 
  14   0  16        8.00        3.81     28.54 o 
  16   0  16        0.12      -22.83     32.34 o 
  18   0  16       95.63      100.84     41.86 o 
  20   0  16        1.14      -15.22     28.54 o 
 -33   1  16        9.76       17.12     20.93 o 
 -31   1  16        1.91        0.16     18.72 o 
 -29   1  16       54.51       44.58     26.91 o 
 -27   1  16       10.50      -30.80     22.51 o 
 -25   1  16        2.07      -24.41     16.27 o 
 -23   1  16       22.26       25.08     18.23 o 
 -21   1  16      196.00      127.38     22.71 o 
 -19   1  16        0.26       20.43     16.35 o 
 -17   1  16      446.38      485.21     33.93 o 
 -15   1  16      136.13       82.73     19.28 o 
 -13   1  16        0.18       -2.99     14.49 o 
 -11   1  16       54.33       38.25     12.92 o 
  -9   1  16       68.01       23.00     10.63 o 
  -7   1  16        0.00      -11.24     11.13 o 
  -5   1  16       48.34       47.16     14.67 o 
  -3   1  16       84.50       98.52     17.40 o 
  -1   1  16       30.87       27.20     16.40 o 
   1   1  16       46.84       11.56     16.18 o 
   3   1  16       25.13       27.19     20.82 o 
   5   1  16       29.96       25.26     16.82 o 
   7   1  16      114.64      127.61     28.90 o 
   9   1  16      152.57      271.95     37.60 o 
  11   1  16       10.01       -5.23     22.83 o 
  13   1  16        8.25       22.83     22.87 o 
  15   1  16        2.18      -13.32     20.18 o 
  17   1  16        0.22      -26.76     20.05 o 
  19   1  16       16.62       36.15     36.15 o 
 -32   2  16        4.32       13.66     20.65 o 
 -30   2  16        0.07       -2.19     19.41 o 
 -28   2  16       18.03       22.67     20.08 o 
 -26   2  16        2.46       -1.02     20.61 o 
 -24   2  16        0.22       -1.03     18.19 o 
 -22   2  16        9.36       23.28     17.37 o 
 -20   2  16       12.01       21.56     36.47 o 
 -18   2  16      100.51       85.80     23.78 o 
 -16   2  16       45.83       69.05     19.48 o 
 -14   2  16        6.38        8.72     11.46 o 
 -12   2  16        3.86       17.13     12.36 o 
 -10   2  16       52.90       47.57     19.60 o 
  -8   2  16       35.32       66.29     19.54 o 
  -6   2  16        5.22       16.73     17.12 o 
  -4   2  16        5.40       14.02     11.49 o 
  -2   2  16        9.01       -9.69     12.28 o 
   0   2  16        8.80       -8.39     14.26 o 
   2   2  16       17.87        8.85     31.99 o 
   4   2  16       26.81        8.70     16.82 o 
   6   2  16      147.39      138.20     26.18 o 
   8   2  16        0.40       14.93     17.19 o 
  10   2  16      147.62      122.93     29.23 o 
  12   2  16        2.64      -25.75     20.05 o 
  14   2  16        0.05       15.22     34.25 o 
  16   2  16       12.07       27.92     24.64 o 
  18   2  16       37.18       42.59     26.21 o 
 -31   3  16        9.20       14.76     22.52 o 
 -29   3  16        0.84       -6.78     18.14 o 
 -27   3  16       17.08       20.97     20.26 o 
 -25   3  16        8.03      -23.81     15.88 o 
 -23   3  16      118.05       82.93     21.57 o 
 -21   3  16        3.50        5.79     18.67 o 
 -19   3  16       39.91       27.30     17.80 o 
 -17   3  16       20.07       14.71     16.52 o 
 -15   3  16       31.75       35.38     17.06 o 
 -13   3  16      301.23      362.29     29.74 o 
 -11   3  16        0.11       -9.85     15.15 o 
  -9   3  16       45.10       41.21     26.31 o 
  -7   3  16      636.56      661.24     62.54 o 
  -5   3  16      530.95      520.54     38.99 o 
  -3   3  16      137.49      121.14     24.17 o 
  -1   3  16        9.03       18.12     14.24 o 
   1   3  16      120.05      117.68     19.72 o 
   3   3  16      226.42      267.35     69.45 o 
   5   3  16      121.76       98.01     28.90 o 
   7   3  16      545.78      559.75     50.93 o 
   9   3  16      221.58      203.14     33.53 o 
  11   3  16        0.52        1.36     18.28 o 
  13   3  16      115.69       85.69     23.02 o 
  15   3  16       40.68       57.61     33.30 o 
  17   3  16       31.75       33.39     26.81 o 
 -30   4  16       60.35       22.72     22.16 o 
 -28   4  16        7.90       28.40     21.15 o 
 -26   4  16       76.87       56.09     21.51 o 
 -24   4  16        6.70        4.67     18.56 o 
 -22   4  16      310.92      243.82     47.79 o 
 -20   4  16       30.51        0.20     20.00 o 
 -18   4  16        0.36        6.45     15.90 o 
 -16   4  16       57.93       78.11     19.67 o 
 -14   4  16      224.67      170.76     22.83 o 
 -12   4  16      293.06      331.96     33.86 o 
 -10   4  16        9.51       -1.33     18.26 o 
  -8   4  16      554.96      668.20     59.25 o 
  -6   4  16      328.85      368.48     35.02 o 
  -4   4  16      612.29      619.94     43.21 o 
  -2   4  16      316.36      378.88     35.12 o 
   0   4  16      383.50      416.59     31.36 o 
   2   4  16      218.12      281.48     27.37 o 
   4   4  16        1.27       26.99     17.08 o 
   6   4  16       35.87       72.06     22.63 o 
   8   4  16      146.02      136.20     26.67 o 
  10   4  16      271.10      238.44     31.48 o 
  12   4  16      152.61      185.36     27.82 o 
  14   4  16        0.34      -10.44     20.85 o 
  16   4  16       10.19       33.12     22.26 o 
 -29   5  16        0.00       33.83     30.59 o 
 -27   5  16       60.84      104.10     27.73 o 
 -25   5  16       10.54       17.55     21.58 o 
 -23   5  16       10.68      -10.30     20.05 o 
 -21   5  16        5.93       13.77     21.82 o 
 -19   5  16        0.59       -4.78     16.64 o 
 -17   5  16       38.89       21.18     18.23 o 
 -15   5  16       37.17       23.97     22.60 o 
 -13   5  16       56.73       44.37     21.38 o 
 -11   5  16       39.01       24.24     29.48 o 
  -9   5  16       22.77      -13.16     18.61 o 
  -7   5  16       32.87       41.58     20.43 o 
  -5   5  16      122.29      119.19     25.53 o 
  -3   5  16       75.65       58.51     22.63 o 
  -1   5  16      327.82      320.76     61.85 o 
   1   5  16     1002.02      961.33     43.85 o 
   3   5  16       39.34       58.75     19.41 o 
   5   5  16      728.97      805.88     56.05 o 
   7   5  16      183.25      230.54     31.04 o 
   9   5  16       33.74       23.57     20.98 o 
  11   5  16      164.60      164.40     27.77 o 
  13   5  16        0.06       29.72     21.82 o 
 -26   6  16        5.86        7.61     41.86 o 
 -24   6  16        0.91       14.88     22.32 o 
 -22   6  16        6.16        9.78     18.51 o 
 -20   6  16       45.06       22.51     18.26 o 
 -18   6  16        2.03        0.27     18.77 o 
 -16   6  16        3.37        9.70     19.53 o 
 -14   6  16        3.29      -27.06     18.04 o 
 -12   6  16       18.76      -22.12     18.90 o 
 -10   6  16        1.87       -4.21     18.01 o 
  -8   6  16       25.75       15.72     19.71 o 
  -6   6  16       25.29       20.02     21.74 o 
  -4   6  16        7.37      -16.24     18.49 o 
  -2   6  16       76.44       68.50     29.60 o 
   0   6  16       39.30       20.99     21.91 o 
   2   6  16      163.69      125.82     27.14 o 
   4   6  16      164.10      163.96     24.27 o 
   6   6  16      203.57      228.72     26.70 o 
   8   6  16        4.28       11.30     17.97 o 
  10   6  16        8.00        9.06     20.00 o 
 -21   7  16       14.77       72.30     41.86 o 
 -19   7  16       16.44       53.27     24.17 o 
 -17   7  16      116.60      128.05     28.93 o 
 -15   7  16        2.76        7.15     21.19 o 
 -13   7  16       13.59        3.60     20.81 o 
 -11   7  16        1.56       -6.89     20.27 o 
  -9   7  16        0.18       -7.88     21.16 o 
  -7   7  16        5.95       16.70     26.11 o 
  -5   7  16        4.28      -24.85     17.87 o 
  -3   7  16       48.52       42.67     28.16 o 
  -1   7  16       82.67       29.53     22.86 o 
   1   7  16        0.18       17.35     22.48 o 
   3   7  16       41.19       76.49     26.71 o 
   5   7  16        9.13       -2.42     20.96 o 
   7   7  16       20.18       33.28     19.88 o 
 -14   8  16       18.68      -26.64     34.25 o 
 -12   8  16       30.32       57.08     30.94 o 
 -10   8  16       15.90        8.90     21.69 o 
  -8   8  16        3.15        3.49     28.78 o 
  -6   8  16       36.84       -8.56     25.56 o 
  -4   8  16        0.66      -17.02     24.86 o 
  -2   8  16        3.80       -9.51     25.56 o 
 -31   1  17        2.99      -13.75     18.19 o 
 -29   1  17        8.88       11.30     20.01 o 
 -27   1  17        3.94       -2.92     21.58 o 
 -25   1  17       12.66       17.07     19.10 o 
 -23   1  17       97.05      162.26     24.88 o 
 -21   1  17        0.71        4.08     18.04 o 
 -19   1  17      638.82      618.75     38.93 o 
 -17   1  17       27.12       83.45     20.06 o 
 -15   1  17        2.30       31.44     17.78 o 
 -13   1  17       27.34       49.71     21.77 o 
 -11   1  17      233.56      318.57     26.98 o 
  -9   1  17      219.59      165.75     25.53 o 
  -7   1  17       15.36      -11.51     15.64 o 
  -5   1  17      603.72      693.28     50.80 o 
  -3   1  17      120.48       54.65     21.65 o 
  -1   1  17      144.61      115.35     21.75 o 
   1   1  17        7.31       20.33     21.40 o 
   3   1  17        6.25       19.03     21.92 o 
   5   1  17       33.14       66.01     32.34 o 
   7   1  17        0.84        1.38     22.17 o 
   9   1  17        3.83       13.26     23.51 o 
  11   1  17        7.37        0.18     21.40 o 
  13   1  17       38.21       27.59     24.22 o 
  15   1  17        7.10      -31.23     20.82 o 
 -30   2  17       26.39        5.20     20.55 o 
 -28   2  17       48.08       48.80     21.45 o 
 -26   2  17        0.00      -17.17     17.89 o 
 -24   2  17       58.14       40.77     19.48 o 
 -22   2  17        6.17       11.77     18.60 o 
 -20   2  17        7.63       18.04     21.24 o 
 -18   2  17       80.54       82.49     24.05 o 
 -16   2  17        0.98       -3.15     16.01 o 
 -14   2  17       21.60       -8.76     17.62 o 
 -12   2  17       36.44       23.57     25.29 o 
 -10   2  17        1.34       -3.97     16.02 o 
  -8   2  17       47.06       51.30     20.12 o 
  -6   2  17      136.16      139.65     30.22 o 
  -4   2  17       80.57       96.35     22.68 o 
  -2   2  17      125.87       72.43     23.35 o 
   0   2  17        0.36       13.53     16.74 o 
   2   2  17        2.70       30.50     20.82 o 
   4   2  17      360.32      389.00     34.75 o 
   6   2  17      214.85      322.54     32.96 o 
   8   2  17       37.24       48.37     25.46 o 
  10   2  17        3.45       -2.97     21.03 o 
  12   2  17       41.96       15.22     34.25 o 
  14   2  17       71.89       95.13     41.86 o 
 -29   3  17        4.34       34.76     25.34 o 
 -27   3  17        3.75       17.43     21.40 o 
 -25   3  17       90.86      105.27     34.60 o 
 -23   3  17        1.36      -12.67     18.12 o 
 -21   3  17       52.38       45.90     20.51 o 
 -19   3  17        7.13       35.69     23.74 o 
 -17   3  17       60.95       34.76     22.90 o 
 -15   3  17      538.29      647.03     39.92 o 
 -13   3  17       24.35       10.21     18.29 o 
 -11   3  17       37.49      126.38     42.79 o 
  -9   3  17       48.24      139.34     25.34 o 
  -7   3  17       31.91       62.36     21.82 o 
  -5   3  17      267.63      257.37     30.14 o 
  -3   3  17      134.16      128.62     25.11 o 
  -1   3  17      184.96      201.72     23.54 o 
   1   3  17        4.60       22.29     22.83 o 
   3   3  17       10.13       34.25     25.56 o 
   5   3  17      127.09      101.06     32.35 o 
   7   3  17       89.20       96.61     24.12 o 
   9   3  17       26.40       54.12     23.02 o 
  11   3  17       52.75       24.73     25.56 o 
  13   3  17       45.57       -1.79     22.75 o 
 -28   4  17        2.27       -7.52     29.51 o 
 -26   4  17        0.09       10.82     20.80 o 
 -24   4  17        0.06       42.21     24.62 o 
 -22   4  17        2.26        8.97     22.90 o 
 -20   4  17        0.17       17.57     22.57 o 
 -18   4  17        0.80       -4.75     20.64 o 
 -16   4  17       11.28       12.53     18.67 o 
 -14   4  17      357.69      349.18     35.45 o 
 -12   4  17        3.93      -14.12     17.92 o 
 -10   4  17       55.55       47.73     21.58 o 
  -8   4  17       96.27       91.16     23.51 o 
  -6   4  17      115.55      142.26     26.18 o 
  -4   4  17      346.76      364.47     36.55 o 
  -2   4  17        0.38        1.73     18.49 o 
   0   4  17        0.71       -6.50     24.10 o 
   2   4  17      344.95      438.15     38.81 o 
   4   4  17      130.61      124.45     26.24 o 
   6   4  17        2.04      -10.00     19.33 o 
   8   4  17       93.78      122.22     25.95 o 
  10   4  17        0.91       16.69     20.81 o 
  12   4  17        0.10       12.79     20.43 o 
 -25   5  17        8.49       47.56     47.56 o 
 -23   5  17        0.04       -9.04     28.59 o 
 -21   5  17       38.78       55.61     26.18 o 
 -19   5  17       38.68       37.31     19.10 o 
 -17   5  17        8.47        2.40     18.80 o 
 -15   5  17        1.11       -9.48     18.40 o 
 -13   5  17       17.25       31.30     20.71 o 
 -11   5  17      217.30      269.84     33.68 o 
  -9   5  17       89.50       81.03     24.42 o 
  -7   5  17       69.28       31.55     21.28 o 
  -5   5  17       13.69       16.49     20.36 o 
  -3   5  17       47.51       31.28     22.68 o 
  -1   5  17       22.42      -13.21     22.75 o 
   1   5  17      138.61      199.35     31.27 o 
   3   5  17       21.44        7.96     18.37 o 
   5   5  17        0.05       11.11     21.24 o 
   7   5  17        7.43       18.75     25.05 o 
   9   5  17       10.35       30.87     35.98 o 
 -20   6  17        2.26       10.71     21.75 o 
 -18   6  17        5.51       -5.43     20.89 o 
 -16   6  17       22.17       18.31     21.83 o 
 -14   6  17       16.85        9.73     20.96 o 
 -12   6  17      162.82      161.98     29.62 o 
 -10   6  17        0.24       -5.23     19.30 o 
  -8   6  17       81.65       64.01     24.88 o 
  -6   6  17        0.49        1.21     20.64 o 
  -4   6  17       78.28       68.92     25.89 o 
  -2   6  17       14.54       -6.99     24.86 o 
   0   6  17      121.16       76.44     26.22 o 
   2   6  17       29.90       94.50     27.08 o 
   4   6  17        3.91       46.78     23.97 o 
   6   6  17      107.22      180.50     48.52 o 
 -15   7  17        5.34       32.34     36.15 o 
 -13   7  17        4.39      -16.82     24.62 o 
 -11   7  17        0.01       43.47     23.42 o 
  -9   7  17        7.48       16.47     22.57 o 
  -7   7  17       32.52        6.37     22.21 o 
  -5   7  17       30.26       18.24     27.36 o 
  -3   7  17       18.71       56.96     24.07 o 
  -1   7  17       28.54       82.45     26.99 o 
 -28   0  18       40.39        1.81     27.36 o 
 -26   0  18        1.74        6.80     26.81 o 
 -24   0  18       50.34       96.08     34.98 o 
 -22   0  18      143.74      201.80     71.35 o 
 -20   0  18      937.50     1099.43     97.09 o 
 -18   0  18       85.27       90.14     39.96 o 
 -16   0  18      511.80      747.67     59.60 o 
 -14   0  18        0.37       50.83     23.51 o 
 -12   0  18      231.15      270.10     37.91 o 
 -10   0  18        1.82      -24.73     26.64 o 
  -6   0  18       11.21      -15.22     28.54 o 
  -4   0  18        3.13       -3.81     28.54 o 
  -2   0  18        0.38      -22.83     30.44 o 
   0   0  18      187.32      226.43     49.47 o 
   2   0  18       39.12      159.82     47.57 o 
   4   0  18        3.24      -42.81     28.54 o 
   6   0  18      152.52      114.17     43.76 o 
   8   0  18       70.77      121.77     39.96 o 
  10   0  18        1.06      -13.32     26.64 o 
  12   0  18      125.47      117.97     43.76 o 
 -27   1  18        5.04      -10.10     21.58 o 
 -25   1  18       45.85       46.61     25.13 o 
 -23   1  18        6.69        7.72     19.20 o 
 -21   1  18       18.65       20.64     19.52 o 
 -19   1  18      248.37      255.19     28.12 o 
 -17   1  18        9.48        4.51     17.89 o 
 -15   1  18        0.12        4.61     16.97 o 
 -13   1  18       46.56       44.55     26.97 o 
 -11   1  18       22.56       22.63     25.46 o 
  -9   1  18        8.13      -15.40     21.40 o 
  -7   1  18       64.61       87.42     25.46 o 
  -5   1  18       10.22       24.91     21.92 o 
  -3   1  18        9.65       13.91     21.40 o 
  -1   1  18       59.10       15.57     22.17 o 
   1   1  18        0.07       12.37     22.87 o 
   3   1  18      129.72      176.38     33.64 o 
   5   1  18        3.46        6.72     29.49 o 
   7   1  18        2.30       50.75     26.81 o 
   9   1  18       16.08       27.51     24.64 o 
  11   1  18       30.49       34.15     30.44 o 
 -26   2  18       18.98       26.30     21.72 o 
 -24   2  18       92.66       74.30     23.70 o 
 -22   2  18       27.20       47.20     21.32 o 
 -20   2  18      403.80      392.72     70.14 o 
 -18   2  18       23.00       25.64     39.00 o 
 -16   2  18       13.96       75.15     35.20 o 
 -14   2  18        5.22      -21.08     24.64 o 
 -12   2  18       45.39       53.55     28.16 o 
 -10   2  18       38.30       30.92     19.59 o 
  -8   2  18       25.28       12.97     19.81 o 
  -6   2  18       44.51       57.91     21.47 o 
  -4   2  18        4.10      -16.39     20.82 o 
  -2   2  18        0.00      -10.74     20.82 o 
   0   2  18       71.90       98.18     22.92 o 
   2   2  18        3.35        2.29     18.15 o 
   4   2  18        3.46       10.11     21.40 o 
   6   2  18       15.11        1.78     21.03 o 
   8   2  18        2.38       -4.32     22.17 o 
  10   2  18      347.53      493.88     51.08 o 
 -25   3  18       23.10       29.18     21.24 o 
 -23   3  18       90.27       90.73     28.74 o 
 -21   3  18       63.56       87.51     26.63 o 
 -19   3  18       39.49       53.60     25.98 o 
 -17   3  18       36.06       49.50     24.78 o 
 -15   3  18        0.68      -24.73     24.22 o 
 -13   3  18        8.65       13.22     20.00 o 
 -11   3  18        2.13        4.83     18.46 o 
  -9   3  18       22.14        2.38     20.12 o 
  -7   3  18        5.22        1.93     18.41 o 
  -5   3  18      236.16      362.65     36.22 o 
  -3   3  18       69.87       63.33     48.52 o 
  -1   3  18        0.99      -23.27     23.28 o 
   1   3  18       78.89      110.35     45.66 o 
   3   3  18      349.79      477.48     78.02 o 
   5   3  18       68.95      109.40     25.13 o 
   7   3  18      199.85      220.26     30.89 o 
   9   3  18       24.50       28.91     27.55 o 
 -22   4  18        1.80       26.46     24.50 o 
 -20   4  18       75.17       87.52     28.25 o 
 -18   4  18       95.50       64.73     31.60 o 
 -16   4  18        0.28      -36.32     24.22 o 
 -14   4  18       59.38       33.02     22.03 o 
 -12   4  18      288.51      272.36     33.92 o 
 -10   4  18        4.59       -3.29     19.59 o 
  -8   4  18        0.01       -7.92     23.69 o 
  -6   4  18      124.38      168.61     29.03 o 
  -4   4  18        0.48      -37.58     31.28 o 
  -2   4  18       40.17       53.06     24.17 o 
   0   4  18      192.86      241.66     57.08 o 
   2   4  18       47.72       52.75     37.10 o 
   4   4  18        0.62       18.74     21.22 o 
   6   4  18        6.55        7.87     32.68 o 
 -19   5  18        1.48        6.18     26.81 o 
 -17   5  18        3.54        1.85     22.23 o 
 -15   5  18        0.36       16.05     22.63 o 
 -13   5  18       94.71       83.36     25.34 o 
 -11   5  18       13.28      -16.39     19.91 o 
  -9   5  18      156.33      119.51     39.55 o 
  -7   5  18       15.29       46.56     24.78 o 
  -5   5  18       88.62       71.11     25.89 o 
  -3   5  18       64.76       42.32     30.83 o 
  -1   5  18      104.87      119.64     27.42 o 
   1   5  18        1.57       15.84     21.91 o 
   3   5  18       53.36        6.13     27.56 o 
 -12   6  18       56.21       49.43     25.19 o 
 -10   6  18       85.32       51.12     27.86 o 
  -8   6  18        0.84       -8.11     21.50 o 
  -6   6  18       52.10       36.79     23.42 o 
  -4   6  18      145.63      179.61     48.52 o 
 -23   1  19       30.71       28.62     21.32 o 
 -21   1  19      189.07      224.67     28.63 o 
 -19   1  19      231.47      348.26     32.81 o 
 -17   1  19       17.11       -2.74     21.11 o 
 -15   1  19       62.83       50.61     30.07 o 
 -13   1  19        5.62       -4.31     25.46 o 
 -11   1  19       62.66       79.91     38.05 o 
  -9   1  19       62.08       79.91     39.96 o 
  -5   1  19        7.44        7.61     34.25 o 
  -3   1  19       18.64       -7.61     32.34 o 
  -1   1  19       22.87       -3.81     23.51 o 
   1   1  19       17.88       18.20     24.64 o 
   3   1  19      141.45      172.55     79.92 o 
   5   1  19        3.58       14.01     24.10 o 
 -22   2  19        0.15       23.92     25.98 o 
 -20   2  19       31.35       41.50     27.72 o 
 -18   2  19        0.68        5.13     28.71 o 
 -16   2  19       70.47       73.27     31.08 o 
 -14   2  19      171.80      190.35     37.67 o 
 -12   2  19      143.70      138.03     34.98 o 
 -10   2  19       52.04       61.21     27.36 o 
  -8   2  19       40.15        3.53     23.51 o 
  -6   2  19       82.32       81.18     28.16 o 
  -4   2  19        9.78      -18.10     23.51 o 
  -2   2  19       16.05      -32.34     32.34 o 
   0   2  19      131.93      119.87     47.57 o 
   2   2  19       19.15       33.30     25.56 o 
   4   2  19       58.57        1.13     24.86 o 
 -19   3  19       44.56       79.20     33.81 o 
 -17   3  19        2.91       19.65     28.71 o 
 -15   3  19       36.62       -6.39     24.10 o 
 -13   3  19      164.23      143.07     35.48 o 
 -11   3  19       24.20       27.44     21.62 o 
  -9   3  19      309.86      278.90     34.48 o 
  -7   3  19       90.66      110.19     27.56 o 
  -5   3  19       20.16       -6.73     39.95 o 
  -3   3  19      137.66      206.24     56.13 o 
  -1   3  19       98.88      186.46     53.28 o 
   1   3  19       35.15       74.76     29.51 o 
   3   3  19        0.89       -4.54     19.00 o 
 -16   4  19       14.42      -31.39     25.56 o 
 -14   4  19        6.37      -30.80     24.86 o 
 -12   4  19        1.78        9.02     22.92 o 
 -10   4  19       29.04       11.59     22.92 o 
  -8   4  19      176.71      180.85     30.24 o 
  -6   4  19       19.27       47.56     26.01 o 
  -4   4  19      102.67      146.47     49.47 o 
  -2   4  19       27.31       68.49     43.76 o 
  -2   0  20        6.95       26.64     38.05 o 
 -15   1  20       16.10       30.44     28.25 o 
 -13   1  20       19.68       13.32     34.25 o 
  -3   1  20        7.84      -11.42     36.15 o 
 -10   2  20       97.15      184.56     51.37 o 
  -8   2  20       15.83       49.47     39.95 o 
                                                 
